# Supplementary material for: N,N-Diethyl­anilinium 5-(2,4-dinitro­phen­yl)-2,6-dioxo-1,2,3,6-tetra­hydro­pyrimidin-4-olate
Source: Acta Crystallogr Sect E Struct Rep Online. 2012 Dec 5;69(Pt 1):o3–4. doi: 10.1107/S160053681204874X (PMC3588294; doi:10.1107/S160053681204874X)
Supplement: Supplementary file 1 [file e-69-000o3-sup1.cif]

##############################################################################
#                                                                            #
# This CIF contains the data in a paper accepted for publication in          #
# Acta Crystallographica Section E. It conforms to the requirements of       #
# Notes for Authors for Acta Crystallographica Section E, and has been       #
# peer reviewed under the auspices of the IUCr Commission on Journals.       #
#                                                                            #
# Full details of the Crystallographic Information File format               #
# are given in the paper "The Crystallographic Information File (CIF):       #
# a New Standard Archive File for Crystallography" by S. R. Hall, F. H.      #
# Allen and I. D. Brown [Acta Cryst. (1991), A47, 655-685].                  #
#                                                                            #
# The current version of the core CIF dictionary is obtainable from          #
# ftp://ftp.iucr.org/pub/cif_core.dic.                                       #
#                                                                            #
# Software is freely available for graphical display of the structure(s)     #
# in this CIF. For information consult the CIF software page                 #
# http://www.iucr.org/resources/cif/software.                                #
#                                                                            #
# This file may be used for bona fide research purposes within the           #
# scientific community so long as proper attribution is given to the journal # 
# article from which it was obtained.                                        #
#                                                                            #
##############################################################################
data_global
_audit_creation_method     SHELXL-97
_journal_data_validation_number     ?
_journal_date_recd_electronic     2012-11-25
_journal_date_accepted     2012-11-27
_journal_name_full     'Acta Crystallographica, Section E'
_journal_year     2013
_journal_volume     69
_journal_issue      1
_journal_page_first     o3
_journal_page_last     o4
_journal_paper_category     QO
_journal_paper_doi     10.1107/S160053681204874X
_journal_coeditor_code     SU2535
_publ_contact_author_name     'Doraisamyraja Kalaivani'
_publ_contact_author_address
;
PG and Research Department of Chemistry
Seethalakshmi Ramaswami College,
Tiruchirappalli 620 002,
Tamil Nadu, India
;
_publ_contact_author_email     kalaivbalaj@yahoo.co.in
_publ_contact_author_phone        .91E-306
_publ_section_title
;
<i>N</i>,<i>N</i>-Diethylanilinium
5-(2,4-dinitrophenyl)-2,6-dioxo-1,2,3,6-tetrahydropyrimidin-4-olate
;
loop_
    _publ_author_name
    _publ_author_address
    'Doraisamyraja Kalaivani'
;
PG and Research Department of Chemistry,
Seethalakshmi Ramaswami College,
Tiruchirappalli 620 002, Tamil Nadu, India
;
    'Govindan Mangaiyarkarasi'
;
PG and Research Department of Chemistry
Seethalakshmi Ramaswami College,
Tiruchirappalli 620 002, Tamil Nadu, India
;
data_I
_audit_creation_method     SHELXL-97
_chemical_name_systematic
;
<i>N</i>,<i>N</i>-Diethylanilinium
5-(2,4-dinitrophenyl)-2,6-dioxo-1,2,3,6-tetrahydropyrimidin-4-olate
;
_chemical_name_common     ?
_chemical_formula_moiety     'C10 H16 N +, C10 H5 N4 O7 -'
_chemical_formula_sum     'C20 H21 N5 O7'
_chemical_formula_iupac     'C10 H16 N +, C10 H5 N4 O7 -'
_chemical_formula_weight     443.42
_chemical_melting_point     ?
_symmetry_cell_setting     triclinic
_symmetry_space_group_name_H-M     'P -1'
_symmetry_space_group_name_Hall     '-P 1'
loop_
    _symmetry_equiv_pos_site_id
    _symmetry_equiv_pos_as_xyz
    1 x,y,z
    2 -x,-y,-z
_cell_length_a     8.7260(2)
_cell_length_b     14.2930(3)
_cell_length_c     18.1080(5)
_cell_angle_alpha     106.7120(10)
_cell_angle_beta     96.4900(10)
_cell_angle_gamma     97.6670(10)
_cell_volume     2116.27(9)
_cell_formula_units_Z     4
_cell_measurement_reflns_used     5648
_cell_measurement_theta_min     2.379
_cell_measurement_theta_max     24.498
_cell_measurement_temperature     293(2)
_cell_special_details     ?
_exptl_crystal_description     block
_exptl_crystal_colour     red
_exptl_crystal_size_max     0.30
_exptl_crystal_size_mid     0.30
_exptl_crystal_size_min     0.25
_exptl_crystal_density_diffrn     1.392
_exptl_crystal_density_meas     ?
_exptl_crystal_density_method     'not measured'
_exptl_crystal_F_000     928
_exptl_absorpt_coefficient_mu     0.107
_exptl_absorpt_correction_type     multi-scan
_exptl_absorpt_process_details     '(SADABS; Bruker, 2004)'
_exptl_absorpt_correction_T_min     0.9438
_exptl_absorpt_correction_T_max     0.9963
_exptl_special_details     ?
_diffrn_ambient_temperature     293(2)
_diffrn_radiation_type     MoK\a
_diffrn_radiation_wavelength     0.71073
_diffrn_radiation_source     'fine-focus sealed tube'
_diffrn_radiation_monochromator     graphite
_diffrn_measurement_device_type     'Bruker Kappa APEXII CCD'
_diffrn_measurement_method     '\w and \f scan'
_diffrn_detector_area_resol_mean     ?
_diffrn_reflns_number     36083
_diffrn_reflns_av_R_equivalents     0.0286
_diffrn_reflns_av_sigmaI/netI     0.0236
_diffrn_reflns_theta_min     1.61
_diffrn_reflns_theta_max     25.06
_diffrn_reflns_theta_full     25.06
_diffrn_measured_fraction_theta_max     0.998
_diffrn_measured_fraction_theta_full     0.998
_diffrn_reflns_limit_h_min     -10
_diffrn_reflns_limit_h_max     10
_diffrn_reflns_limit_k_min     -17
_diffrn_reflns_limit_k_max     16
_diffrn_reflns_limit_l_min     -20
_diffrn_reflns_limit_l_max     21
_diffrn_standards_number     ?
_diffrn_standards_interval_count     ?
_diffrn_standards_interval_time     ?
_diffrn_standards_decay_%     ?
_refine_special_details
;
Refinement of <i>F</i>^2^ against ALL reflections. The weighted <i>R</i>-factor
<i>wR</i> and goodness of fit <i>S</i> are based on <i>F</i>^2^, conventional
<i>R</i>-factors <i>R</i> are based on <i>F</i>, with <i>F</i> set to zero for
negative <i>F</i>^2^. The threshold expression of <i>F</i>^2^ >
\s(<i>F</i>^2^) is used only for calculating <i>R</i>-factors(gt) <i>etc</i>.
and is not relevant to the choice of reflections for refinement.
<i>R</i>-factors based on <i>F</i>^2^ are statistically about twice as large
as those based on <i>F</i>, and <i>R</i>- factors based on ALL data will be
even larger.
;
_reflns_number_total     7482
_reflns_number_gt     5563
_reflns_threshold_expression     I>2sigma(I)
_refine_ls_structure_factor_coef     Fsqd
_refine_ls_matrix_type     full
_refine_ls_R_factor_all     0.0616
_refine_ls_R_factor_gt     0.0423
_refine_ls_wR_factor_gt     0.1087
_refine_ls_wR_factor_ref     0.1221
_refine_ls_goodness_of_fit_ref     1.022
_refine_ls_restrained_S_all     1.022
_refine_ls_number_reflns     7482
_refine_ls_number_parameters     601
_refine_ls_number_restraints     6
_refine_ls_hydrogen_treatment     mixed
_refine_ls_weighting_scheme     calc
_refine_ls_weighting_details
         'calc w=1/[\s^2^(Fo^2^)+(0.0554P)^2^+0.6870P] where P=(Fo^2^+2Fc^2^)/3'
_atom_sites_solution_hydrogens     geom
_atom_sites_solution_primary     direct
_atom_sites_solution_secondary     difmap
_refine_ls_shift/su_max     0.000
_refine_ls_shift/su_mean     0.000
_refine_diff_density_max     0.388
_refine_diff_density_min     -0.208
_refine_ls_extinction_method     none
_refine_ls_extinction_coef     ?
loop_
    _atom_type_symbol
    _atom_type_description
    _atom_type_scat_dispersion_real
    _atom_type_scat_dispersion_imag
    _atom_type_scat_source
    'C' 'C' 0.0033 0.0016
                         'International Tables Vol C Tables 4.2.6.8 and 6.1.1.4'
    'H' 'H' 0.0000 0.0000
                         'International Tables Vol C Tables 4.2.6.8 and 6.1.1.4'
    'N' 'N' 0.0061 0.0033
                         'International Tables Vol C Tables 4.2.6.8 and 6.1.1.4'
    'O' 'O' 0.0106 0.0060
                         'International Tables Vol C Tables 4.2.6.8 and 6.1.1.4'
_computing_data_collection     'APEX2 (Bruker, 2004)'
_computing_cell_refinement     'APEX2 and SAINT (Bruker, 2004)'
_computing_data_reduction     'SAINT and XPREP (Bruker, 2004)'
_computing_structure_solution     'SIR92 (Altomare <i>et al.</i>, 1993)'
_computing_structure_refinement     'SHELXL97 (Sheldrick, 2008)'
_computing_molecular_graphics
      'ORTEP-3 (Farrugia, 2012) and <i>Mercury</i> (Macrae <i>et al.</i>, 2008)'
_computing_publication_material     'SHELXL97 (Sheldrick, 2008)'
loop_
    _atom_site_type_symbol
    _atom_site_label
    _atom_site_fract_x
    _atom_site_fract_y
    _atom_site_fract_z
    _atom_site_U_iso_or_equiv
    _atom_site_thermal_displace_type
    _atom_site_calc_flag
    _atom_site_refinement_flags
    _atom_site_occupancy
    _atom_site_disorder_assembly
    _atom_site_disorder_group
    O O1 1.2543(2) 0.83264(13) 0.37167(12) 0.0880(8) Uani d . 1.000 . .
    O O2 1.2930(2) 0.83537(15) 0.25658(14) 0.0970(9) Uani d . 1.000 . .
    O O3 0.8629(3) 0.96777(15) 0.15034(12) 0.0945(8) Uani d . 1.000 . .
    O O4 0.6274(2) 0.91507(15) 0.16287(13) 0.1024(9) Uani d . 1.000 . .
    O O5 0.80556(18) 0.67237(12) 0.42022(9) 0.0670(6) Uani d . 1.000 . .
    O O6 1.19736(17) 0.62862(11) 0.26121(8) 0.0571(5) Uani d . 1.000 . .
    O O7 1.14127(16) 0.46411(10) 0.43867(8) 0.0542(5) Uani d . 1.000 . .
    N N1 1.2085(2) 0.82324(14) 0.30347(14) 0.0665(8) Uani d . 1.000 . .
    N N2 0.7678(3) 0.91628(15) 0.17346(12) 0.0725(8) Uani d . 1.000 . .
    N N3 0.97818(18) 0.57160(12) 0.42827(9) 0.0438(5) Uani d D 1.000 . .
    N N4 1.16646(19) 0.54767(11) 0.35010(9) 0.0419(5) Uani d D 1.000 . .
    C C1 1.0386(2) 0.80155(14) 0.27732(11) 0.0463(6) Uani d . 1.000 . .
    C C2 0.9841(3) 0.86114(15) 0.23618(12) 0.0535(7) Uani d . 1.000 . .
    C C3 0.8257(3) 0.85337(15) 0.21745(12) 0.0532(7) Uani d . 1.000 . .
    C C4 0.7220(3) 0.78816(16) 0.23815(12) 0.0573(8) Uani d . 1.000 . .
    C C5 0.7796(2) 0.72705(16) 0.27701(12) 0.0523(7) Uani d . 1.000 . .
    C C6 0.9407(2) 0.73108(14) 0.29834(10) 0.0422(6) Uani d . 1.000 . .
    C C7 0.9959(2) 0.66156(13) 0.33636(10) 0.0412(6) Uani d . 1.000 . .
    C C8 0.9205(2) 0.63875(14) 0.39476(11) 0.0442(6) Uani d . 1.000 . .
    C C9 1.0979(2) 0.52410(13) 0.40734(10) 0.0399(6) Uani d . 1.000 . .
    C C10 1.1233(2) 0.61515(13) 0.31275(10) 0.0413(6) Uani d . 1.000 . .
    O O8 0.8547(2) 0.19291(16) 0.43667(11) 0.0935(8) Uani d . 1.000 . .
    O O9 0.8049(3) 0.06694(16) 0.33392(12) 0.1072(9) Uani d . 1.000 . .
    O O10 0.37682(18) 0.18846(12) 0.11714(9) 0.0671(6) Uani d . 1.000 . .
    O O11 0.5594(2) 0.10258(12) 0.08857(9) 0.0751(6) Uani d . 1.000 . .
    O O12 0.64772(16) 0.31204(10) 0.07995(8) 0.0498(5) Uani d . 1.000 . .
    O O13 0.41243(16) 0.57389(10) 0.07773(8) 0.0517(5) Uani d . 1.000 . .
    O O14 0.43352(18) 0.48055(12) 0.29694(8) 0.0619(6) Uani d . 1.000 . .
    N N5 0.8058(2) 0.15384(18) 0.36769(12) 0.0688(8) Uani d . 1.000 . .
    N N6 0.5070(2) 0.16896(13) 0.13139(10) 0.0517(6) Uani d . 1.000 . .
    N N7 0.53330(17) 0.44455(11) 0.08224(9) 0.0391(5) Uani d D 1.000 . .
    N N8 0.42292(18) 0.52477(12) 0.18645(9) 0.0436(5) Uani d D 1.000 . .
    C C11 0.7437(2) 0.21443(16) 0.32261(12) 0.0510(7) Uani d . 1.000 . .
    C C12 0.6703(2) 0.16833(15) 0.24722(12) 0.0487(7) Uani d . 1.000 . .
    C C13 0.6020(2) 0.22549(14) 0.20738(10) 0.0416(6) Uani d . 1.000 . .
    C C14 0.6105(2) 0.32753(14) 0.23874(10) 0.0401(6) Uani d . 1.000 . .
    C C15 0.6879(2) 0.36932(16) 0.31568(11) 0.0514(7) Uani d . 1.000 . .
    C C16 0.7528(2) 0.31432(17) 0.35756(12) 0.0558(8) Uani d . 1.000 . .
    C C17 0.5522(2) 0.39040(13) 0.19505(10) 0.0393(6) Uani d . 1.000 . .
    C C18 0.58097(19) 0.37731(13) 0.11825(10) 0.0376(6) Uani d . 1.000 . .
    C C19 0.4529(2) 0.51796(13) 0.11341(10) 0.0389(6) Uani d . 1.000 . .
    C C20 0.4700(2) 0.46523(14) 0.23091(10) 0.0425(6) Uani d . 1.000 . .
    N N9 0.90805(19) 0.23135(12) 0.04844(9) 0.0474(5) Uani d D 1.000 . .
    C C21 0.9873(2) 0.28472(14) 0.00108(11) 0.0453(6) Uani d . 1.000 . .
    C C22 1.1413(2) 0.27955(18) -0.00719(12) 0.0605(8) Uani d . 1.000 . .
    C C23 1.2100(3) 0.3305(2) -0.05289(14) 0.0753(9) Uani d . 1.000 . .
    C C24 1.1257(3) 0.38406(19) -0.08902(14) 0.0756(10) Uani d . 1.000 . .
    C C25 0.9732(3) 0.38696(18) -0.08093(14) 0.0700(9) Uani d . 1.000 . .
    C C26 0.9028(3) 0.33770(16) -0.03520(12) 0.0557(7) Uani d . 1.000 . .
    C C27 0.9959(3) 0.2525(2) 0.12914(14) 0.0719(9) Uani d . 1.000 . .
    C C28 1.0290(4) 0.3602(2) 0.17372(16) 0.0997(13) Uani d . 1.000 . .
    C C29 0.8655(3) 0.12146(17) 0.00675(17) 0.0765(10) Uani d . 1.000 . .
    C C30 0.7452(4) 0.0983(2) -0.06477(17) 0.1068(14) Uani d . 1.000 . .
    N N10 0.3631(2) 0.20996(15) 0.50188(11) 0.0603(7) Uani d D 1.000 . .
    C C31 0.3160(3) 0.17238(16) 0.41624(13) 0.0587(8) Uani d . 1.000 . .
    C C32 0.3835(4) 0.10006(19) 0.37113(17) 0.0839(11) Uani d . 1.000 . .
    C C33 0.3349(4) 0.0697(2) 0.28871(18) 0.0924(13) Uani d . 1.000 . .
    C C34 0.2279(5) 0.1152(3) 0.2591(2) 0.1064(16) Uani d . 1.000 . .
    C C35 0.1642(4) 0.1859(3) 0.30427(19) 0.1081(14) Uani d . 1.000 . .
    C C36 0.2082(3) 0.2158(2) 0.38384(15) 0.0749(10) Uani d . 1.000 . .
    C C37 0.5166(3) 0.2857(2) 0.52637(16) 0.0776(10) Uani d . 1.000 . .
    C C38 0.5019(3) 0.3733(2) 0.49872(17) 0.0838(10) Uani d . 1.000 . .
    C C39 0.3632(4) 0.1319(2) 0.54130(18) 0.0955(14) Uani d . 1.000 . .
    C C40 0.2051(5) 0.0682(2) 0.5247(2) 0.1146(18) Uani d . 1.000 . .
    H H2 1.05320 0.90540 0.22160 0.0640 Uiso c R 1.000 . .
    H H3A 0.932(2) 0.5593(14) 0.4664(10) 0.051(5) Uiso d D 1.000 . .
    H H4 0.61460 0.78520 0.22620 0.0690 Uiso c R 1.000 . .
    H H4A 1.2469(19) 0.5216(14) 0.3346(11) 0.045(5) Uiso d D 1.000 . .
    H H5 0.70910 0.68140 0.28960 0.0630 Uiso c R 1.000 . .
    H H7A 0.550(2) 0.4353(14) 0.0340(9) 0.045(5) Uiso d D 1.000 . .
    H H8A 0.361(2) 0.5667(13) 0.2072(11) 0.052(6) Uiso d D 1.000 . .
    H H12 0.66660 0.10090 0.22360 0.0580 Uiso c R 1.000 . .
    H H15 0.69560 0.43710 0.33940 0.0620 Uiso c R 1.000 . .
    H H16 0.80230 0.34420 0.40890 0.0670 Uiso c R 1.000 . .
    H H9A 0.8194(19) 0.2558(14) 0.0571(11) 0.051(6) Uiso d D 1.000 . .
    H H22 1.19750 0.24290 0.01730 0.0730 Uiso c R 1.000 . .
    H H23 1.31390 0.32830 -0.05920 0.0900 Uiso c R 1.000 . .
    H H24 1.17320 0.41860 -0.11920 0.0910 Uiso c R 1.000 . .
    H H25 0.91630 0.42240 -0.10640 0.0840 Uiso c R 1.000 . .
    H H26 0.79900 0.34040 -0.02900 0.0670 Uiso c R 1.000 . .
    H H27A 0.93530 0.21690 0.15740 0.0860 Uiso c R 1.000 . .
    H H27B 1.09420 0.22810 0.12550 0.0860 Uiso c R 1.000 . .
    H H28A 1.08570 0.36990 0.22470 0.1490 Uiso c R 1.000 . .
    H H28B 0.93200 0.38450 0.17870 0.1490 Uiso c R 1.000 . .
    H H28C 1.09050 0.39580 0.14650 0.1490 Uiso c R 1.000 . .
    H H29A 0.95900 0.09610 -0.00800 0.0920 Uiso c R 1.000 . .
    H H29B 0.82530 0.08810 0.04210 0.0920 Uiso c R 1.000 . .
    H H30A 0.72210 0.02790 -0.08970 0.1600 Uiso c R 1.000 . .
    H H30B 0.78490 0.13050 -0.10020 0.1600 Uiso c R 1.000 . .
    H H30C 0.65140 0.12160 -0.05020 0.1600 Uiso c R 1.000 . .
    H H10A 0.290(2) 0.2464(16) 0.5230(13) 0.074(7) Uiso d D 1.000 . .
    H H32 0.45870 0.07160 0.39350 0.1000 Uiso c R 1.000 . .
    H H33 0.37580 0.01960 0.25590 0.1110 Uiso c R 1.000 . .
    H H34 0.19760 0.09640 0.20530 0.1280 Uiso c R 1.000 . .
    H H35 0.09000 0.21490 0.28190 0.1300 Uiso c R 1.000 . .
    H H36 0.16470 0.26560 0.41550 0.0900 Uiso c R 1.000 . .
    H H37A 0.54380 0.30760 0.58280 0.0930 Uiso c R 1.000 . .
    H H37B 0.60040 0.25420 0.50480 0.0930 Uiso c R 1.000 . .
    H H38A 0.59950 0.41900 0.51440 0.1260 Uiso c R 1.000 . .
    H H38B 0.42080 0.40560 0.52110 0.1260 Uiso c R 1.000 . .
    H H38C 0.47590 0.35180 0.44280 0.1260 Uiso c R 1.000 . .
    H H39A 0.39300 0.16300 0.59720 0.1140 Uiso c R 1.000 . .
    H H39B 0.43990 0.09100 0.52320 0.1140 Uiso c R 1.000 . .
    H H40A 0.20820 0.01830 0.55050 0.1720 Uiso c R 1.000 . .
    H H40B 0.17600 0.03700 0.46940 0.1720 Uiso c R 1.000 . .
    H H40C 0.12950 0.10850 0.54360 0.1720 Uiso c R 1.000 . .
loop_
    _atom_site_aniso_label
    _atom_site_aniso_U_11
    _atom_site_aniso_U_22
    _atom_site_aniso_U_33
    _atom_site_aniso_U_12
    _atom_site_aniso_U_13
    _atom_site_aniso_U_23
    O1 0.0757(12) 0.0802(12) 0.1037(15) 0.0067(9) -0.0243(11) 0.0390(11)
    O2 0.0658(11) 0.1039(14) 0.160(2) 0.0252(10) 0.0406(12) 0.0874(15)
    O3 0.1146(16) 0.0906(13) 0.1059(15) 0.0314(12) 0.0118(12) 0.0690(12)
    O4 0.0853(14) 0.0965(14) 0.1368(18) 0.0291(11) -0.0221(12) 0.0629(13)
    O5 0.0707(10) 0.0887(11) 0.0727(10) 0.0480(9) 0.0408(8) 0.0465(9)
    O6 0.0749(10) 0.0678(9) 0.0581(8) 0.0416(8) 0.0374(7) 0.0418(8)
    O7 0.0630(9) 0.0613(9) 0.0612(9) 0.0280(7) 0.0245(7) 0.0411(7)
    N1 0.0558(12) 0.0570(11) 0.0991(16) 0.0148(9) 0.0068(12) 0.0431(11)
    N2 0.0906(16) 0.0606(12) 0.0742(13) 0.0284(12) -0.0027(12) 0.0323(11)
    N3 0.0509(9) 0.0515(9) 0.0431(9) 0.0198(8) 0.0200(7) 0.0266(8)
    N4 0.0511(9) 0.0454(9) 0.0423(9) 0.0228(8) 0.0193(7) 0.0231(7)
    C1 0.0506(11) 0.0448(11) 0.0501(11) 0.0180(9) 0.0094(9) 0.0200(9)
    C2 0.0681(14) 0.0447(11) 0.0563(12) 0.0163(10) 0.0120(10) 0.0252(10)
    C3 0.0683(14) 0.0487(12) 0.0497(12) 0.0265(10) 0.0037(10) 0.0212(10)
    C4 0.0547(12) 0.0650(14) 0.0583(13) 0.0243(11) 0.0047(10) 0.0239(11)
    C5 0.0523(12) 0.0597(13) 0.0541(12) 0.0178(10) 0.0119(9) 0.0267(10)
    C6 0.0520(11) 0.0443(10) 0.0372(10) 0.0209(9) 0.0127(8) 0.0156(8)
    C7 0.0484(11) 0.0434(10) 0.0395(10) 0.0183(8) 0.0125(8) 0.0182(8)
    C8 0.0491(11) 0.0473(11) 0.0441(10) 0.0180(9) 0.0141(9) 0.0195(9)
    C9 0.0467(10) 0.0402(10) 0.0368(10) 0.0103(8) 0.0089(8) 0.0159(8)
    C10 0.0527(11) 0.0420(10) 0.0384(10) 0.0186(9) 0.0148(8) 0.0190(8)
    O8 0.1209(16) 0.1173(15) 0.0613(11) 0.0487(13) 0.0022(10) 0.0489(11)
    O9 0.171(2) 0.0839(14) 0.0872(14) 0.0622(14) 0.0039(13) 0.0465(12)
    O10 0.0541(9) 0.0755(10) 0.0751(11) 0.0078(8) -0.0039(8) 0.0355(9)
    O11 0.1078(14) 0.0542(9) 0.0626(10) 0.0280(9) 0.0105(9) 0.0120(8)
    O12 0.0605(8) 0.0525(8) 0.0537(8) 0.0308(7) 0.0282(7) 0.0264(7)
    O13 0.0647(9) 0.0573(8) 0.0543(8) 0.0329(7) 0.0253(7) 0.0340(7)
    O14 0.0797(10) 0.0858(11) 0.0436(8) 0.0502(9) 0.0286(7) 0.0332(8)
    N5 0.0785(14) 0.0865(16) 0.0638(13) 0.0372(11) 0.0154(10) 0.0462(12)
    N6 0.0591(11) 0.0497(10) 0.0548(10) 0.0108(8) 0.0089(9) 0.0287(9)
    N7 0.0459(9) 0.0447(9) 0.0385(8) 0.0187(7) 0.0171(7) 0.0221(7)
    N8 0.0511(9) 0.0484(9) 0.0445(9) 0.0269(8) 0.0202(7) 0.0217(7)
    C11 0.0501(11) 0.0688(14) 0.0513(12) 0.0250(10) 0.0127(9) 0.0370(11)
    C12 0.0533(12) 0.0507(11) 0.0572(12) 0.0214(9) 0.0187(10) 0.0306(10)
    C13 0.0418(10) 0.0513(11) 0.0414(10) 0.0145(8) 0.0114(8) 0.0245(9)
    C14 0.0368(10) 0.0491(11) 0.0453(10) 0.0162(8) 0.0156(8) 0.0243(9)
    C15 0.0572(12) 0.0542(12) 0.0485(12) 0.0193(10) 0.0077(9) 0.0204(10)
    C16 0.0584(13) 0.0711(15) 0.0444(11) 0.0213(11) 0.0060(9) 0.0243(11)
    C17 0.0411(10) 0.0439(10) 0.0425(10) 0.0155(8) 0.0140(8) 0.0216(8)
    C18 0.0347(9) 0.0400(10) 0.0467(10) 0.0132(8) 0.0125(8) 0.0213(8)
    C19 0.0392(10) 0.0427(10) 0.0433(10) 0.0132(8) 0.0141(8) 0.0209(8)
    C20 0.0453(10) 0.0509(11) 0.0414(10) 0.0191(9) 0.0134(8) 0.0228(9)
    N9 0.0442(9) 0.0537(10) 0.0499(9) 0.0174(8) 0.0119(7) 0.0191(8)
    C21 0.0449(11) 0.0485(11) 0.0404(10) 0.0077(9) 0.0091(8) 0.0097(9)
    C22 0.0441(12) 0.0820(16) 0.0523(12) 0.0099(11) 0.0069(10) 0.0165(11)
    C23 0.0504(13) 0.102(2) 0.0544(14) -0.0132(13) 0.0140(11) 0.0044(14)
    C24 0.091(2) 0.0739(17) 0.0516(14) -0.0166(14) 0.0174(13) 0.0151(12)
    C25 0.0928(19) 0.0659(15) 0.0575(14) 0.0139(13) 0.0183(13) 0.0261(12)
    C26 0.0603(13) 0.0615(13) 0.0520(12) 0.0188(11) 0.0152(10) 0.0220(11)
    C27 0.0580(14) 0.112(2) 0.0587(14) 0.0186(14) 0.0075(11) 0.0452(15)
    C28 0.091(2) 0.127(3) 0.0545(16) -0.0118(18) -0.0031(14) 0.0060(17)
    C29 0.0864(18) 0.0517(14) 0.101(2) 0.0179(13) 0.0414(16) 0.0259(14)
    C30 0.132(3) 0.084(2) 0.0719(19) -0.0339(19) 0.0237(19) -0.0054(16)
    N10 0.0578(11) 0.0746(13) 0.0574(11) 0.0316(10) 0.0166(9) 0.0225(10)
    C31 0.0650(14) 0.0558(13) 0.0570(13) 0.0094(11) 0.0233(11) 0.0153(11)
    C32 0.105(2) 0.0655(16) 0.089(2) 0.0196(15) 0.0458(17) 0.0224(15)
    C33 0.122(3) 0.0617(17) 0.081(2) -0.0132(17) 0.0552(19) 0.0007(15)
    C34 0.110(3) 0.124(3) 0.072(2) -0.017(2) 0.0238(19) 0.023(2)
    C35 0.103(2) 0.158(3) 0.0690(19) 0.021(2) 0.0096(17) 0.046(2)
    C36 0.0685(16) 0.0980(19) 0.0624(15) 0.0187(14) 0.0091(12) 0.0300(14)
    C37 0.0473(13) 0.105(2) 0.0712(16) 0.0150(13) 0.0035(11) 0.0143(15)
    C38 0.0696(16) 0.0881(19) 0.0866(19) -0.0036(14) 0.0176(14) 0.0216(16)
    C39 0.122(3) 0.106(2) 0.092(2) 0.059(2) 0.0330(18) 0.0587(18)
    C40 0.175(4) 0.082(2) 0.110(3) 0.019(2) 0.051(2) 0.0563(19)
_geom_special_details
;
 Bond distances, angles etc. have been calculated using the
 rounded fractional coordinates. All su's are estimated
 from the variances of the (full) variance-covariance matrix.
 The cell esds are taken into account in the estimation of
 distances, angles and torsion angles
;
loop_
    _geom_bond_atom_site_label_1
    _geom_bond_atom_site_label_2
    _geom_bond_site_symmetry_1
    _geom_bond_site_symmetry_2
    _geom_bond_distance
    _geom_bond_publ_flag
    O1 N1 . . 1.217(3) no
    O2 N1 . . 1.219(3) no
    O3 N2 . . 1.224(3) no
    O4 N2 . . 1.216(3) no
    O5 C8 . . 1.247(2) no
    O6 C10 . . 1.238(2) no
    O7 C9 . . 1.232(2) no
    O8 N5 . . 1.212(3) no
    O9 N5 . . 1.215(3) no
    O10 N6 . . 1.222(2) no
    O11 N6 . . 1.218(2) no
    O12 C18 . . 1.247(2) no
    O13 C19 . . 1.226(2) no
    O14 C20 . . 1.238(2) no
    N1 C1 . . 1.467(3) no
    N2 C3 . . 1.463(3) no
    N3 C8 . . 1.392(3) no
    N3 C9 . . 1.352(2) no
    N4 C9 . . 1.354(2) no
    N4 C10 . . 1.394(2) no
    N3 H3A . . 0.885(18) no
    N4 H4A . . 0.874(18) no
    N5 C11 . . 1.464(3) no
    N6 C13 . . 1.469(2) no
    N7 C18 . . 1.388(2) no
    N7 C19 . . 1.363(2) no
    N8 C19 . . 1.356(2) no
    N8 C20 . . 1.398(3) no
    N7 H7A . . 0.877(16) no
    N8 H8A . . 0.892(19) no
    N9 C27 . . 1.498(3) no
    N9 C29 . . 1.508(3) no
    N9 C21 . . 1.471(3) no
    N9 H9A . . 0.902(18) no
    N10 C39 . . 1.487(4) no
    N10 C31 . . 1.477(3) no
    N10 C37 . . 1.538(3) no
    N10 H10A . . 0.92(2) no
    C1 C6 . . 1.398(3) no
    C1 C2 . . 1.378(3) no
    C2 C3 . . 1.367(4) no
    C3 C4 . . 1.371(3) no
    C4 C5 . . 1.379(3) no
    C5 C6 . . 1.404(3) no
    C6 C7 . . 1.463(3) no
    C7 C10 . . 1.414(3) no
    C7 C8 . . 1.399(3) no
    C2 H2 . . 0.9300 no
    C4 H4 . . 0.9300 no
    C5 H5 . . 0.9300 no
    C11 C12 . . 1.371(3) no
    C11 C16 . . 1.373(3) no
    C12 C13 . . 1.384(3) no
    C13 C14 . . 1.393(3) no
    C14 C15 . . 1.398(3) no
    C14 C17 . . 1.460(3) no
    C15 C16 . . 1.371(3) no
    C17 C20 . . 1.411(3) no
    C17 C18 . . 1.405(2) no
    C12 H12 . . 0.9300 no
    C15 H15 . . 0.9300 no
    C16 H16 . . 0.9300 no
    C21 C22 . . 1.378(3) no
    C21 C26 . . 1.369(3) no
    C22 C23 . . 1.385(4) no
    C23 C24 . . 1.373(4) no
    C24 C25 . . 1.360(4) no
    C25 C26 . . 1.376(3) no
    C27 C28 . . 1.490(4) no
    C29 C30 . . 1.497(4) no
    C22 H22 . . 0.9300 no
    C23 H23 . . 0.9300 no
    C24 H24 . . 0.9300 no
    C25 H25 . . 0.9300 no
    C26 H26 . . 0.9300 no
    C27 H27B . . 0.9700 no
    C27 H27A . . 0.9700 no
    C28 H28A . . 0.9600 no
    C28 H28B . . 0.9600 no
    C28 H28C . . 0.9600 no
    C29 H29A . . 0.9700 no
    C29 H29B . . 0.9700 no
    C30 H30B . . 0.9600 no
    C30 H30C . . 0.9600 no
    C30 H30A . . 0.9600 no
    C31 C32 . . 1.367(4) no
    C31 C36 . . 1.362(4) no
    C32 C33 . . 1.425(4) no
    C33 C34 . . 1.353(5) no
    C34 C35 . . 1.333(6) no
    C35 C36 . . 1.372(4) no
    C37 C38 . . 1.491(4) no
    C39 C40 . . 1.495(5) no
    C32 H32 . . 0.9300 no
    C33 H33 . . 0.9300 no
    C34 H34 . . 0.9300 no
    C35 H35 . . 0.9300 no
    C36 H36 . . 0.9300 no
    C37 H37A . . 0.9700 no
    C37 H37B . . 0.9700 no
    C38 H38A . . 0.9600 no
    C38 H38B . . 0.9600 no
    C38 H38C . . 0.9600 no
    C39 H39A . . 0.9700 no
    C39 H39B . . 0.9700 no
    C40 H40A . . 0.9600 no
    C40 H40B . . 0.9600 no
    C40 H40C . . 0.9600 no
loop_
    _geom_angle_atom_site_label_1
    _geom_angle_atom_site_label_2
    _geom_angle_atom_site_label_3
    _geom_angle_site_symmetry_1
    _geom_angle_site_symmetry_2
    _geom_angle_site_symmetry_3
    _geom_angle
    _geom_angle_publ_flag
    O1 N1 O2 . . . 124.8(2) no
    O1 N1 C1 . . . 117.30(19) no
    O2 N1 C1 . . . 117.8(2) no
    O3 N2 O4 . . . 123.8(2) no
    O3 N2 C3 . . . 118.5(2) no
    O4 N2 C3 . . . 117.7(2) no
    C8 N3 C9 . . . 125.43(16) no
    C9 N4 C10 . . . 125.46(16) no
    C9 N3 H3A . . . 117.8(13) no
    C8 N3 H3A . . . 116.8(13) no
    C9 N4 H4A . . . 120.5(13) no
    C10 N4 H4A . . . 114.0(13) no
    O9 N5 C11 . . . 118.1(2) no
    O8 N5 O9 . . . 123.6(2) no
    O8 N5 C11 . . . 118.3(2) no
    O10 N6 C13 . . . 117.51(17) no
    O11 N6 C13 . . . 118.07(17) no
    O10 N6 O11 . . . 124.30(18) no
    C18 N7 C19 . . . 125.40(15) no
    C19 N8 C20 . . . 125.59(16) no
    C19 N7 H7A . . . 118.0(13) no
    C18 N7 H7A . . . 116.4(13) no
    C20 N8 H8A . . . 115.6(12) no
    C19 N8 H8A . . . 118.6(12) no
    C21 N9 C29 . . . 111.79(17) no
    C27 N9 C29 . . . 111.68(19) no
    C21 N9 C27 . . . 113.65(17) no
    C27 N9 H9A . . . 103.2(12) no
    C21 N9 H9A . . . 107.2(13) no
    C29 N9 H9A . . . 108.8(13) no
    C31 N10 C37 . . . 112.19(19) no
    C31 N10 C39 . . . 114.9(2) no
    C37 N10 C39 . . . 112.6(2) no
    C31 N10 H10A . . . 108.4(13) no
    C37 N10 H10A . . . 103.6(14) no
    C39 N10 H10A . . . 104.2(14) no
    C2 C1 C6 . . . 123.47(18) no
    N1 C1 C6 . . . 121.74(18) no
    N1 C1 C2 . . . 114.60(19) no
    C1 C2 C3 . . . 118.2(2) no
    C2 C3 C4 . . . 121.8(2) no
    N2 C3 C4 . . . 120.0(2) no
    N2 C3 C2 . . . 118.2(2) no
    C3 C4 C5 . . . 118.9(2) no
    C4 C5 C6 . . . 122.5(2) no
    C5 C6 C7 . . . 120.33(18) no
    C1 C6 C7 . . . 124.46(16) no
    C1 C6 C5 . . . 115.15(18) no
    C6 C7 C8 . . . 120.21(16) no
    C8 C7 C10 . . . 119.71(17) no
    C6 C7 C10 . . . 120.06(16) no
    O5 C8 N3 . . . 116.00(17) no
    N3 C8 C7 . . . 117.37(16) no
    O5 C8 C7 . . . 126.63(19) no
    O7 C9 N3 . . . 122.01(17) no
    N3 C9 N4 . . . 115.19(17) no
    O7 C9 N4 . . . 122.80(17) no
    O6 C10 C7 . . . 125.34(18) no
    N4 C10 C7 . . . 116.81(16) no
    O6 C10 N4 . . . 117.84(17) no
    C1 C2 H2 . . . 121.00 no
    C3 C2 H2 . . . 121.00 no
    C5 C4 H4 . . . 121.00 no
    C3 C4 H4 . . . 121.00 no
    C4 C5 H5 . . . 119.00 no
    C6 C5 H5 . . . 119.00 no
    C12 C11 C16 . . . 121.7(2) no
    N5 C11 C12 . . . 118.6(2) no
    N5 C11 C16 . . . 119.67(19) no
    C11 C12 C13 . . . 117.8(2) no
    N6 C13 C14 . . . 121.80(17) no
    C12 C13 C14 . . . 123.33(17) no
    N6 C13 C12 . . . 114.66(18) no
    C13 C14 C17 . . . 124.02(16) no
    C13 C14 C15 . . . 115.49(18) no
    C15 C14 C17 . . . 120.40(18) no
    C14 C15 C16 . . . 122.6(2) no
    C11 C16 C15 . . . 119.02(19) no
    C18 C17 C20 . . . 120.48(17) no
    C14 C17 C18 . . . 119.84(16) no
    C14 C17 C20 . . . 119.66(16) no
    O12 C18 N7 . . . 117.00(16) no
    N7 C18 C17 . . . 116.90(16) no
    O12 C18 C17 . . . 126.09(17) no
    N7 C19 N8 . . . 115.13(16) no
    O13 C19 N8 . . . 122.97(17) no
    O13 C19 N7 . . . 121.90(16) no
    N8 C20 C17 . . . 116.36(15) no
    O14 C20 C17 . . . 125.60(19) no
    O14 C20 N8 . . . 118.01(17) no
    C13 C12 H12 . . . 121.00 no
    C11 C12 H12 . . . 121.00 no
    C16 C15 H15 . . . 119.00 no
    C14 C15 H15 . . . 119.00 no
    C15 C16 H16 . . . 121.00 no
    C11 C16 H16 . . . 120.00 no
    C22 C21 C26 . . . 121.5(2) no
    N9 C21 C26 . . . 118.04(18) no
    N9 C21 C22 . . . 120.46(18) no
    C21 C22 C23 . . . 118.2(2) no
    C22 C23 C24 . . . 120.4(2) no
    C23 C24 C25 . . . 120.4(2) no
    C24 C25 C26 . . . 120.2(2) no
    C21 C26 C25 . . . 119.3(2) no
    N9 C27 C28 . . . 112.7(2) no
    N9 C29 C30 . . . 112.1(2) no
    C21 C22 H22 . . . 121.00 no
    C23 C22 H22 . . . 121.00 no
    C22 C23 H23 . . . 120.00 no
    C24 C23 H23 . . . 120.00 no
    C23 C24 H24 . . . 120.00 no
    C25 C24 H24 . . . 120.00 no
    C24 C25 H25 . . . 120.00 no
    C26 C25 H25 . . . 120.00 no
    C25 C26 H26 . . . 120.00 no
    C21 C26 H26 . . . 120.00 no
    C28 C27 H27B . . . 109.00 no
    N9 C27 H27A . . . 109.00 no
    N9 C27 H27B . . . 109.00 no
    C28 C27 H27A . . . 109.00 no
    H27A C27 H27B . . . 108.00 no
    C27 C28 H28A . . . 110.00 no
    C27 C28 H28C . . . 110.00 no
    H28B C28 H28C . . . 109.00 no
    H28A C28 H28C . . . 109.00 no
    H28A C28 H28B . . . 109.00 no
    C27 C28 H28B . . . 109.00 no
    N9 C29 H29B . . . 109.00 no
    C30 C29 H29B . . . 109.00 no
    H29A C29 H29B . . . 108.00 no
    N9 C29 H29A . . . 109.00 no
    C30 C29 H29A . . . 109.00 no
    C29 C30 H30C . . . 109.00 no
    H30A C30 H30B . . . 109.00 no
    C29 C30 H30B . . . 109.00 no
    H30A C30 H30C . . . 109.00 no
    H30B C30 H30C . . . 110.00 no
    C29 C30 H30A . . . 109.00 no
    N10 C31 C32 . . . 121.1(2) no
    N10 C31 C36 . . . 117.4(2) no
    C32 C31 C36 . . . 121.5(2) no
    C31 C32 C33 . . . 117.8(3) no
    C32 C33 C34 . . . 118.7(3) no
    C33 C34 C35 . . . 122.4(3) no
    C34 C35 C36 . . . 119.9(3) no
    C31 C36 C35 . . . 119.7(3) no
    N10 C37 C38 . . . 111.4(2) no
    N10 C39 C40 . . . 111.0(3) no
    C31 C32 H32 . . . 121.00 no
    C33 C32 H32 . . . 121.00 no
    C32 C33 H33 . . . 121.00 no
    C34 C33 H33 . . . 121.00 no
    C33 C34 H34 . . . 119.00 no
    C35 C34 H34 . . . 119.00 no
    C34 C35 H35 . . . 120.00 no
    C36 C35 H35 . . . 120.00 no
    C31 C36 H36 . . . 120.00 no
    C35 C36 H36 . . . 120.00 no
    N10 C37 H37A . . . 109.00 no
    N10 C37 H37B . . . 109.00 no
    C38 C37 H37A . . . 109.00 no
    C38 C37 H37B . . . 109.00 no
    H37A C37 H37B . . . 108.00 no
    C37 C38 H38A . . . 110.00 no
    C37 C38 H38B . . . 110.00 no
    C37 C38 H38C . . . 109.00 no
    H38A C38 H38B . . . 109.00 no
    H38A C38 H38C . . . 109.00 no
    H38B C38 H38C . . . 109.00 no
    N10 C39 H39A . . . 109.00 no
    N10 C39 H39B . . . 109.00 no
    C40 C39 H39A . . . 110.00 no
    C40 C39 H39B . . . 109.00 no
    H39A C39 H39B . . . 108.00 no
    C39 C40 H40A . . . 109.00 no
    C39 C40 H40B . . . 109.00 no
    C39 C40 H40C . . . 109.00 no
    H40A C40 H40B . . . 110.00 no
    H40A C40 H40C . . . 109.00 no
    H40B C40 H40C . . . 109.00 no
loop_
    _geom_torsion_atom_site_label_1
    _geom_torsion_atom_site_label_2
    _geom_torsion_atom_site_label_3
    _geom_torsion_atom_site_label_4
    _geom_torsion_site_symmetry_1
    _geom_torsion_site_symmetry_2
    _geom_torsion_site_symmetry_3
    _geom_torsion_site_symmetry_4
    _geom_torsion
    _geom_torsion_publ_flag
    O1 N1 C1 C2 . . . . 130.8(2) no
    O2 N1 C1 C2 . . . . -45.6(3) no
    O1 N1 C1 C6 . . . . -44.4(3) no
    O2 N1 C1 C6 . . . . 139.1(2) no
    O3 N2 C3 C4 . . . . -174.1(2) no
    O3 N2 C3 C2 . . . . 5.3(3) no
    O4 N2 C3 C2 . . . . -173.9(2) no
    O4 N2 C3 C4 . . . . 6.8(3) no
    C8 N3 C9 O7 . . . . -178.71(18) no
    C8 N3 C9 N4 . . . . 1.6(3) no
    C9 N3 C8 C7 . . . . -2.3(3) no
    C9 N3 C8 O5 . . . . 177.59(18) no
    C9 N4 C10 C7 . . . . -0.8(3) no
    C10 N4 C9 O7 . . . . -179.67(17) no
    C10 N4 C9 N3 . . . . 0.0(3) no
    C9 N4 C10 O6 . . . . -179.84(18) no
    O8 N5 C11 C12 . . . . -171.88(19) no
    O9 N5 C11 C12 . . . . 7.8(3) no
    O9 N5 C11 C16 . . . . -175.5(2) no
    O8 N5 C11 C16 . . . . 4.8(3) no
    O10 N6 C13 C12 . . . . 132.40(19) no
    O10 N6 C13 C14 . . . . -42.5(3) no
    O11 N6 C13 C14 . . . . 141.2(2) no
    O11 N6 C13 C12 . . . . -43.9(3) no
    C19 N7 C18 C17 . . . . -4.2(3) no
    C19 N7 C18 O12 . . . . 176.98(17) no
    C18 N7 C19 N8 . . . . 1.7(3) no
    C18 N7 C19 O13 . . . . -178.88(17) no
    C20 N8 C19 O13 . . . . -177.98(18) no
    C19 N8 C20 C17 . . . . -1.7(3) no
    C19 N8 C20 O14 . . . . 180.00(17) no
    C20 N8 C19 N7 . . . . 1.4(3) no
    C21 N9 C27 C28 . . . . 56.7(3) no
    C29 N9 C27 C28 . . . . -175.7(2) no
    C27 N9 C21 C22 . . . . 52.3(3) no
    C27 N9 C29 C30 . . . . 165.7(2) no
    C29 N9 C21 C22 . . . . -75.2(2) no
    C27 N9 C21 C26 . . . . -128.8(2) no
    C29 N9 C21 C26 . . . . 103.7(2) no
    C21 N9 C29 C30 . . . . -65.7(3) no
    C37 N10 C31 C36 . . . . -97.4(3) no
    C39 N10 C37 C38 . . . . -168.8(2) no
    C31 N10 C39 C40 . . . . -57.8(3) no
    C31 N10 C37 C38 . . . . 59.8(3) no
    C37 N10 C31 C32 . . . . 79.7(3) no
    C39 N10 C31 C36 . . . . 132.4(3) no
    C39 N10 C31 C32 . . . . -50.6(3) no
    C37 N10 C39 C40 . . . . 172.2(2) no
    N1 C1 C6 C5 . . . . 172.57(19) no
    C2 C1 C6 C5 . . . . -2.3(3) no
    N1 C1 C6 C7 . . . . -10.4(3) no
    C6 C1 C2 C3 . . . . 2.5(3) no
    C2 C1 C6 C7 . . . . 174.82(19) no
    N1 C1 C2 C3 . . . . -172.69(19) no
    C1 C2 C3 N2 . . . . -179.72(19) no
    C1 C2 C3 C4 . . . . -0.3(3) no
    N2 C3 C4 C5 . . . . 177.6(2) no
    C2 C3 C4 C5 . . . . -1.8(3) no
    C3 C4 C5 C6 . . . . 2.0(3) no
    C4 C5 C6 C7 . . . . -177.22(19) no
    C4 C5 C6 C1 . . . . 0.0(3) no
    C1 C6 C7 C8 . . . . 141.06(19) no
    C5 C6 C7 C8 . . . . -42.0(3) no
    C1 C6 C7 C10 . . . . -40.6(3) no
    C5 C6 C7 C10 . . . . 136.35(19) no
    C10 C7 C8 N3 . . . . 1.3(3) no
    C10 C7 C8 O5 . . . . -178.59(19) no
    C8 C7 C10 O6 . . . . 179.07(18) no
    C8 C7 C10 N4 . . . . 0.1(3) no
    C6 C7 C8 N3 . . . . 179.61(17) no
    C6 C7 C8 O5 . . . . -0.2(3) no
    C6 C7 C10 N4 . . . . -178.22(16) no
    C6 C7 C10 O6 . . . . 0.7(3) no
    N5 C11 C12 C13 . . . . 175.26(17) no
    N5 C11 C16 C15 . . . . -177.10(17) no
    C16 C11 C12 C13 . . . . -1.3(3) no
    C12 C11 C16 C15 . . . . -0.6(3) no
    C11 C12 C13 C14 . . . . 3.0(3) no
    C11 C12 C13 N6 . . . . -171.77(17) no
    C12 C13 C14 C17 . . . . 173.92(18) no
    C12 C13 C14 C15 . . . . -2.7(3) no
    N6 C13 C14 C15 . . . . 171.77(17) no
    N6 C13 C14 C17 . . . . -11.6(3) no
    C13 C14 C15 C16 . . . . 0.7(3) no
    C15 C14 C17 C18 . . . . 133.29(19) no
    C13 C14 C17 C20 . . . . 138.12(19) no
    C17 C14 C15 C16 . . . . -176.07(17) no
    C13 C14 C17 C18 . . . . -43.1(3) no
    C15 C14 C17 C20 . . . . -45.5(3) no
    C14 C15 C16 C11 . . . . 0.9(3) no
    C14 C17 C20 O14 . . . . -4.1(3) no
    C18 C17 C20 O14 . . . . 177.14(19) no
    C20 C17 C18 O12 . . . . -177.63(18) no
    C18 C17 C20 N8 . . . . -1.0(3) no
    C14 C17 C20 N8 . . . . 177.70(16) no
    C14 C17 C18 O12 . . . . 3.7(3) no
    C20 C17 C18 N7 . . . . 3.7(3) no
    C14 C17 C18 N7 . . . . -175.01(16) no
    C26 C21 C22 C23 . . . . 0.6(3) no
    N9 C21 C26 C25 . . . . -178.91(19) no
    C22 C21 C26 C25 . . . . 0.0(3) no
    N9 C21 C22 C23 . . . . 179.5(2) no
    C21 C22 C23 C24 . . . . -0.3(4) no
    C22 C23 C24 C25 . . . . -0.6(4) no
    C23 C24 C25 C26 . . . . 1.2(4) no
    C24 C25 C26 C21 . . . . -0.9(4) no
    N10 C31 C32 C33 . . . . -178.3(3) no
    C36 C31 C32 C33 . . . . -1.3(4) no
    N10 C31 C36 C35 . . . . 177.9(3) no
    C32 C31 C36 C35 . . . . 0.8(4) no
    C31 C32 C33 C34 . . . . 1.6(5) no
    C32 C33 C34 C35 . . . . -1.3(6) no
    C33 C34 C35 C36 . . . . 0.8(6) no
    C34 C35 C36 C31 . . . . -0.5(5) no
loop_
    _geom_hbond_atom_site_label_D
    _geom_hbond_atom_site_label_H
    _geom_hbond_atom_site_label_A
    _geom_hbond_site_symmetry_A
    _geom_hbond_distance_DH
    _geom_hbond_distance_HA
    _geom_hbond_distance_DA
    _geom_hbond_angle_DHA
    _geom_hbond_publ_flag
    N3 H3A O7 2_766 0.885(18) 2.000(18) 2.878(2) 171.8(16) yes
    N4 H4A O14 1_655 0.874(18) 1.933(17) 2.802(2) 172(2) yes
    N7 H7A O13 2_665 0.877(16) 2.056(16) 2.931(2) 175.1(19) yes
    N8 H8A O6 1_455 0.892(19) 1.983(18) 2.852(2) 164.4(18) yes
    N9 H9A O12 . 0.902(18) 1.825(18) 2.726(2) 176.2(14) yes
    N10 H10A O5 2_666 0.92(2) 1.69(2) 2.598(3) 165.6(19) yes
    C12 H12 O4 1_545 0.93 2.52 3.451(3) 174 yes
    C26 H26 O12 . 0.93 2.59 3.272(3) 131 yes
    C26 H26 O13 2_665 0.93 2.56 3.281(3) 135 yes
    C29 H29B O11 . 0.97 2.57 3.215(3) 124 yes
    C38 H38A O7 2_766 0.96 2.52 3.484(3) 177 yes
