# Supplementary material for: N,N-Diethyl­anilinium 5-(2,4-dinitro­phen­yl)-2,6-dioxo-1,2,3,6-tetra­hydro­pyrimidin-4-olate
Source: Acta Crystallogr Sect E Struct Rep Online. 2012 Dec 5;69(Pt 1):o3–4. doi: 10.1107/S160053681204874X (PMC3588294; doi:10.1107/S160053681204874X)
Supplement: Supplementary file 2 [file e-69-000o3-Isup2.hkl]

# 
# h,k,l, Fc-squared, Fo-squared, sigma(Fo-squared) and status flag 
# 
data_I
_shelx_title ' KALAIVANIGMNNDEAN in P-1' 
_shelx_refln_list_code          4 
_shelx_F_calc_maximum      170.90 
_exptl_crystal_F_000       928.00 
_reflns_d_resolution_high  0.8390 
 
loop_ 
 _symmetry_equiv_pos_as_xyz 
 'x, y, z' 
 '-x, -y, -z' 
 
_cell_length_a     8.7260 
_cell_length_b    14.2930 
_cell_length_c    18.1080 
_cell_angle_alpha 106.712 
_cell_angle_beta   96.490 
_cell_angle_gamma  97.667 
 
_shelx_F_squared_multiplier     1.000 
 
loop_ 
 _refln_index_h 
 _refln_index_k 
 _refln_index_l 
 _refln_F_squared_calc 
 _refln_F_squared_meas 
 _refln_F_squared_sigma 
 _refln_observed_status 
   1   0   0      159.75       94.13      1.79 o 
   2   0   0      265.65      246.47      2.80 o 
   3   0   0     2223.81     2054.11     18.43 o 
   4   0   0        9.61        2.48      1.02 o 
   5   0   0     1524.87     1516.87     17.46 o 
   6   0   0       55.04       62.72      2.87 o 
   7   0   0        3.32        5.81      2.46 o 
   8   0   0       29.01       32.48      3.59 o 
   9   0   0       20.99       18.68      3.79 o 
  10   0   0       16.31       15.36      4.10 o 
 -10   1   0        3.06        6.27      3.41 o 
  -9   1   0       23.61       24.71      4.02 o 
  -8   1   0       35.57       27.58      3.77 o 
  -7   1   0      107.32      105.89      4.52 o 
  -6   1   0      625.99      665.55     10.97 o 
  -5   1   0      438.63      463.12      6.56 o 
  -4   1   0       19.62       26.77      1.53 o 
  -3   1   0      295.91      266.46      3.32 o 
  -2   1   0    11874.45    11001.28     85.29 o 
  -1   1   0      237.72      273.68      2.85 o 
   1   1   0      559.80      540.78      5.24 o 
   2   1   0    20079.39    19139.34    160.41 o 
   3   1   0     1735.75     1767.35     17.54 o 
   4   1   0       10.19        7.33      1.19 o 
   5   1   0      492.15      478.46      7.66 o 
   6   1   0      128.18      127.03      3.95 o 
   7   1   0      203.80      215.03      6.02 o 
   8   1   0       29.33       34.55      4.40 o 
   9   1   0       37.06       36.77      4.99 o 
  10   1   0        0.92        5.60      3.93 o 
 -10   2   0       44.12       49.70      5.41 o 
  -9   2   0       28.31       27.73      4.71 o 
  -8   2   0      102.33      127.66      7.04 o 
  -7   2   0      133.15      133.71      4.63 o 
  -6   2   0        0.05       -0.82      1.48 o 
  -5   2   0      562.77      587.22      8.19 o 
  -4   2   0     1212.58     1276.39     12.35 o 
  -3   2   0       68.57       79.78      1.59 o 
  -2   2   0     2086.50     2112.82     16.43 o 
  -1   2   0      367.69      352.21      3.05 o 
   0   2   0     7181.51     6438.03     53.28 o 
   1   2   0     9223.63     8762.33     70.31 o 
   2   2   0    16570.38    16532.53    138.51 o 
   3   2   0     6369.44     6342.66     63.56 o 
   4   2   0       17.37       28.76      1.72 o 
   5   2   0       78.36       67.84      3.97 o 
   6   2   0      116.58      129.87      4.03 o 
   7   2   0      289.99      292.60      8.28 o 
   8   2   0       55.87       58.89      4.35 o 
   9   2   0       11.98       11.32      3.35 o 
 -10   3   0        8.01       12.48      3.81 o 
  -9   3   0      112.41      103.21      6.22 o 
  -8   3   0       13.98        8.48      2.58 o 
  -7   3   0      291.33      290.27      6.90 o 
  -6   3   0      155.71      173.15      4.47 o 
  -5   3   0        0.85       -1.04      1.04 o 
  -4   3   0     1497.73     1609.52     14.49 o 
  -3   3   0      144.06      144.38      2.23 o 
  -2   3   0      530.64      456.18      3.97 o 
  -1   3   0     2071.65     2174.73     16.84 o 
   0   3   0     7590.93     7190.65     54.43 o 
   1   3   0     5492.25     5327.87     42.91 o 
   2   3   0      120.95      114.11      2.58 o 
   3   3   0       46.96       42.13      1.66 o 
   4   3   0      532.40      535.92      9.19 o 
   5   3   0       92.27       67.22      2.73 o 
   6   3   0       70.75       84.01      3.69 o 
   7   3   0        0.58       -0.87      1.97 o 
   8   3   0        5.70        6.13      2.67 o 
   9   3   0        2.83       -0.54      4.41 o 
 -10   4   0        4.87        7.18      4.16 o 
  -9   4   0       76.76       77.86      5.60 o 
  -8   4   0        9.44        1.70      2.60 o 
  -7   4   0       47.46       59.60      3.37 o 
  -6   4   0      186.41      211.68      4.89 o 
  -5   4   0       29.64       26.80      1.58 o 
  -4   4   0      840.61      951.02      9.79 o 
  -3   4   0      299.43      297.79      3.24 o 
  -2   4   0     3057.64     3105.77     24.60 o 
  -1   4   0     2867.72     2687.86     25.67 o 
   0   4   0     6741.35     6540.21     52.98 o 
   1   4   0     2212.37     2297.01     20.90 o 
   2   4   0        6.23        9.35      1.71 o 
   3   4   0        0.00        0.26      0.81 o 
   4   4   0       39.80       34.19      1.71 o 
   5   4   0      307.76      326.48      5.70 o 
   6   4   0       19.47       23.79      2.44 o 
   7   4   0        0.41       -0.41      1.81 o 
   8   4   0       10.93       10.49      2.95 o 
   9   4   0        8.28       12.41      5.31 o 
 -10   5   0       53.43       61.26      6.67 o 
  -9   5   0        1.01        6.21      2.93 o 
  -8   5   0        9.54        7.24      3.28 o 
  -7   5   0        7.11        7.05      2.53 o 
  -6   5   0       11.34       10.70      1.72 o 
  -5   5   0      367.20      324.63      4.87 o 
  -4   5   0       12.40       18.83      1.37 o 
  -3   5   0      144.16      129.23      2.01 o 
  -2   5   0        7.83       10.02      0.63 o 
  -1   5   0     4479.21     4283.60     40.48 o 
   0   5   0        0.07        2.04      0.55 o 
   1   5   0      385.90      435.80      4.73 o 
   2   5   0        0.17        0.97      0.71 o 
   3   5   0      642.94      648.66      7.35 o 
   4   5   0       80.38       86.04      2.37 o 
   5   5   0       11.67       12.01      1.95 o 
   6   5   0        9.12       13.15      2.13 o 
   7   5   0        7.18        7.28      2.31 o 
   8   5   0        2.88       -0.15      2.91 o 
   9   5   0       23.50       19.82      4.71 o 
 -10   6   0       13.60        6.71      5.35 o 
  -9   6   0        9.80       11.09      4.00 o 
  -8   6   0       97.02       98.03      5.49 o 
  -7   6   0       53.97       49.80      3.88 o 
  -6   6   0       60.15       54.48      2.81 o 
  -5   6   0      235.12      211.81      3.69 o 
  -4   6   0       62.13       49.63      1.39 o 
  -3   6   0        0.00        0.04      0.55 o 
  -2   6   0     2703.35     2779.47     26.99 o 
  -1   6   0       41.17       38.75      1.34 o 
   0   6   0      494.74      550.65      6.05 o 
   1   6   0       28.41       27.83      1.60 o 
   2   6   0        0.20        1.70      0.86 o 
   3   6   0       84.77       76.15      2.06 o 
   4   6   0        0.00       -0.93      0.93 o 
   5   6   0        2.21       -0.24      1.33 o 
   6   6   0       61.00       67.03      3.71 o 
   7   6   0        6.04       14.23      3.45 o 
   8   6   0        1.38       -1.96      3.84 o 
  -9   7   0       16.77       13.18      3.88 o 
  -8   7   0       38.57       49.88      5.10 o 
  -7   7   0      101.51      100.61      5.68 o 
  -6   7   0       70.51       59.74      2.98 o 
  -5   7   0       37.22       31.83      1.62 o 
  -4   7   0       18.08       20.25      1.19 o 
  -3   7   0      378.96      363.81      4.66 o 
  -2   7   0      477.69      521.37      8.41 o 
  -1   7   0       40.81       27.94      1.35 o 
   0   7   0     1222.35     1209.05     12.29 o 
   1   7   0      223.53      241.90      3.40 o 
   2   7   0       39.00       34.28      1.59 o 
   3   7   0      139.79      130.88      3.24 o 
   4   7   0      240.92      243.60      4.35 o 
   5   7   0       14.29       11.45      1.95 o 
   6   7   0      221.48      217.92      6.88 o 
   7   7   0        0.83        4.10      3.09 o 
   8   7   0        0.63        1.68      5.02 o 
  -9   8   0       10.66        8.57      4.62 o 
  -8   8   0       10.12        6.49      6.53 o 
  -7   8   0       12.45        2.22      2.79 o 
  -6   8   0      264.49      263.49      5.41 o 
  -5   8   0       84.48       82.85      2.56 o 
  -4   8   0        0.63       -0.36      0.90 o 
  -3   8   0      158.76      176.65      3.31 o 
  -2   8   0     2534.83     2499.90     26.22 o 
  -1   8   0       46.53       72.96      2.11 o 
   0   8   0      403.32      398.97      5.78 o 
   1   8   0      379.13      354.84      4.98 o 
   2   8   0       27.36       22.95      1.52 o 
   3   8   0      409.38      441.78      6.70 o 
   4   8   0       14.42       12.69      1.72 o 
   5   8   0       17.80       21.72      2.76 o 
   6   8   0        6.57        3.09      2.78 o 
   7   8   0       67.91       89.22      6.21 o 
  -9   9   0        3.01        1.38      4.19 o 
  -8   9   0      115.77      123.05      8.52 o 
  -7   9   0        8.29        8.63      3.82 o 
  -6   9   0       87.32       76.50      4.51 o 
  -5   9   0      152.37      167.95      4.05 o 
  -4   9   0      132.91      132.59      3.31 o 
  -3   9   0      295.31      293.86      4.63 o 
  -2   9   0      229.85      227.37      3.99 o 
  -1   9   0       18.23       18.04      1.33 o 
   0   9   0       12.37       16.31      1.41 o 
   1   9   0        9.95        8.37      1.04 o 
   2   9   0       48.84       53.62      2.30 o 
   3   9   0        4.40        1.12      1.27 o 
   4   9   0       26.89       19.81      2.31 o 
   5   9   0        3.84        5.16      2.58 o 
   6   9   0       38.47       45.83      7.02 o 
   7   9   0        9.49        8.22      4.12 o 
  -9  10   0        5.92       10.08      7.80 o 
  -8  10   0       34.68       47.28      8.82 o 
  -7  10   0      266.42      265.08     18.97 o 
  -6  10   0       85.09       71.12     19.96 o 
  -5  10   0       18.60       12.40      2.12 o 
  -4  10   0      144.29      144.82      3.60 o 
  -3  10   0       19.72       27.50      1.72 o 
  -2  10   0      109.16      126.44      3.31 o 
  -1  10   0      185.84      193.27      3.93 o 
   0  10   0        0.11       -0.13      0.96 o 
   1  10   0      215.02      213.58      4.18 o 
   2  10   0       28.54       26.45      2.20 o 
   3  10   0      193.24      187.74      6.28 o 
   4  10   0        2.68       -2.37      2.37 o 
   5  10   0       14.22       10.77      3.32 o 
   6  10   0       17.27       25.10      4.47 o 
  -8  11   0       48.80       53.13     10.79 o 
  -7  11   0       49.21       32.00      8.95 o 
  -6  11   0       13.30       12.47      6.53 o 
  -5  11   0      230.77      260.32      6.69 o 
  -4  11   0       14.80       14.51      2.18 o 
  -3  11   0      251.83      262.06      5.22 o 
  -2  11   0        9.63        6.79      1.47 o 
  -1  11   0        5.47        2.64      1.25 o 
   0  11   0      342.13      360.36      7.14 o 
   1  11   0        1.67        3.41      1.90 o 
   2  11   0        8.34        4.51      2.09 o 
   3  11   0        0.04       -1.40      2.08 o 
   4  11   0       23.01       24.51      3.68 o 
   5  11   0        3.29        3.50      3.19 o 
   6  11   0       10.11        7.90      3.78 o 
  -8  12   0       22.67       13.33      8.42 o 
  -7  12   0      238.28      235.68     18.53 o 
  -6  12   0        7.23       13.53      6.65 o 
  -5  12   0       54.65       43.14      8.21 o 
  -4  12   0      232.46      225.08      6.03 o 
  -3  12   0      317.30      341.62      7.67 o 
  -2  12   0       37.40       38.74      2.72 o 
  -1  12   0        0.03       -0.03      1.64 o 
   0  12   0       25.52       32.63      4.19 o 
   1  12   0       71.79       55.37      4.18 o 
   2  12   0       21.60       29.85      3.03 o 
   3  12   0        2.49        2.45      2.57 o 
   4  12   0        0.11        1.68      2.87 o 
   5  12   0        0.02        3.65      3.18 o 
  -7  13   0       16.46       18.14      8.39 o 
  -6  13   0        6.89       12.74      7.00 o 
  -5  13   0       20.62       21.04      6.56 o 
  -4  13   0      101.78       95.15     10.52 o 
  -3  13   0      186.22      175.08      6.49 o 
  -2  13   0       35.54       46.03      3.74 o 
  -1  13   0       98.75      106.16      4.50 o 
   0  13   0      100.90       99.76      6.73 o 
   1  13   0        8.00        4.04      3.82 o 
   2  13   0       14.72       20.90      9.10 o 
   3  13   0        6.93        5.54      3.99 o 
   4  13   0        0.95        0.81      3.83 o 
  -6  14   0        7.87        6.00      6.71 o 
  -5  14   0       25.01       20.27      7.30 o 
  -4  14   0       80.08       97.42     10.79 o 
  -3  14   0       69.42       56.35      8.48 o 
  -2  14   0        9.01        6.38      2.22 o 
  -1  14   0        0.68        1.67      3.42 o 
   0  14   0       15.51       11.60      4.19 o 
   1  14   0      131.05      119.29     11.20 o 
   2  14   0        5.66        5.58      5.45 o 
   3  14   0        8.50        8.84      4.43 o 
  -5  15   0        5.43        2.75      6.23 o 
  -4  15   0        7.05       12.11      6.23 o 
  -3  15   0        3.02        4.17      5.61 o 
  -2  15   0       15.43       17.52      6.59 o 
  -1  15   0      207.34      191.33     14.01 o 
   0  15   0        0.24       -2.48      3.48 o 
   1  15   0        0.34       -2.90      5.23 o 
   2  15   0        0.08        1.65      5.67 o 
  -3  16   0        0.03       -4.23      4.93 o 
  -2  16   0        9.29       10.43      6.71 o 
  -1  16   0       14.90       28.90      7.74 o 
   0  16   0        3.55       -1.71      6.26 o 
   0 -16   1        9.02       13.57      5.51 o 
   1 -16   1       43.59       44.06      8.42 o 
   2 -16   1        7.99        2.66      5.58 o 
   3 -16   1       15.56       19.65      6.91 o 
   4 -16   1       22.94       24.88      7.51 o 
  -2 -15   1       23.07       18.53      7.18 o 
  -1 -15   1       18.45       13.21      6.44 o 
   0 -15   1      116.04      124.00      8.04 o 
   1 -15   1       52.10       59.79      7.39 o 
   2 -15   1        7.68       -4.08      4.55 o 
   3 -15   1       58.37       54.88      4.23 o 
   4 -15   1        2.16        1.15      4.99 o 
   5 -15   1        9.17       19.09      7.39 o 
  -3 -14   1       34.50       22.84      5.04 o 
  -2 -14   1        4.84        5.12      3.91 o 
  -1 -14   1       34.54       33.02      5.20 o 
   0 -14   1       15.40       12.59      3.88 o 
   1 -14   1       69.45       71.51      9.29 o 
   2 -14   1      225.74      206.05      5.40 o 
   3 -14   1        4.81        0.95      2.09 o 
   4 -14   1        4.29       -3.76      3.76 o 
   5 -14   1        0.00       -4.09      4.09 o 
   6 -14   1        1.37        2.04      5.79 o 
  -4 -13   1        2.83        2.89      3.07 o 
  -3 -13   1       14.11       16.76      3.35 o 
  -2 -13   1      123.30      116.83      6.03 o 
  -1 -13   1        3.48        4.07      3.32 o 
   0 -13   1        1.92       -1.88      2.71 o 
   1 -13   1        2.78        2.92      2.47 o 
   2 -13   1       17.84       18.31      2.09 o 
   3 -13   1      150.35      181.95      5.12 o 
   4 -13   1       10.73        6.90      2.62 o 
   5 -13   1       10.82        5.22      4.36 o 
   6 -13   1      214.01      199.72     11.99 o 
   7 -13   1      120.14      115.27     13.74 o 
  -5 -12   1        0.03       -0.20      3.03 o 
  -4 -12   1        2.13        0.37      2.78 o 
  -3 -12   1       52.23       49.71      3.78 o 
  -2 -12   1        0.44       -1.86      1.86 o 
  -1 -12   1       53.28       62.67      3.27 o 
   0 -12   1       27.15       18.35      3.08 o 
   1 -12   1       17.68       21.36      1.93 o 
   2 -12   1       45.24       48.42      2.99 o 
   3 -12   1        0.06        3.22      1.73 o 
   4 -12   1      302.85      323.71      7.17 o 
   5 -12   1      643.52      683.95     17.32 o 
   6 -12   1      150.05      142.56      9.99 o 
   7 -12   1       37.61       33.09      9.04 o 
   8 -12   1        2.60        6.83      7.30 o 
  -6 -11   1        7.24       12.33      3.25 o 
  -5 -11   1       67.03       65.14      4.53 o 
  -4 -11   1        0.41        1.26      2.28 o 
  -3 -11   1        2.25        2.01      1.71 o 
  -2 -11   1       19.43       22.07      2.94 o 
  -1 -11   1        6.64        3.58      1.25 o 
   0 -11   1       10.74       10.65      1.75 o 
   1 -11   1      797.99      821.23     10.89 o 
   2 -11   1       60.63       59.16      2.39 o 
   3 -11   1      104.58      106.64      3.38 o 
   4 -11   1     1043.50     1071.31     16.51 o 
   5 -11   1      521.03      578.91     16.74 o 
   6 -11   1      154.71      168.83     12.75 o 
   7 -11   1        1.89        2.96      4.81 o 
   8 -11   1       15.52       15.66      7.62 o 
  -7 -10   1        7.84       12.30      3.70 o 
  -6 -10   1       17.51       10.53      3.16 o 
  -5 -10   1        1.88        3.09      2.48 o 
  -4 -10   1        2.29        3.27      1.97 o 
  -3 -10   1       58.00       63.63      3.30 o 
  -2 -10   1        9.50       11.40      1.31 o 
  -1 -10   1      387.70      422.43      6.27 o 
   0 -10   1      299.81      308.74      5.45 o 
   1 -10   1       34.12       29.49      2.20 o 
   2 -10   1      792.45      848.64     14.67 o 
   3 -10   1      238.14      237.20      4.47 o 
   4 -10   1       19.14       19.43      1.59 o 
   5 -10   1      452.96      535.81     10.65 o 
   6 -10   1      837.92      930.96     42.76 o 
   7 -10   1       78.13       89.45     25.60 o 
   8 -10   1       25.75       15.51      7.98 o 
   9 -10   1        0.42       -5.23      5.23 o 
  -7  -9   1        5.47        8.88      3.99 o 
  -6  -9   1       34.66       33.76      3.91 o 
  -5  -9   1       41.41       52.15      3.95 o 
  -4  -9   1        3.77        5.09      1.82 o 
  -3  -9   1        4.04        2.27      1.29 o 
  -2  -9   1       85.48       90.74      2.33 o 
  -1  -9   1      444.84      414.97      5.21 o 
   0  -9   1       23.03       31.25      1.28 o 
   1  -9   1       95.37       95.50      2.34 o 
   2  -9   1      398.20      432.74      5.93 o 
   3  -9   1       49.42       53.43      1.95 o 
   4  -9   1      219.49      226.67      5.82 o 
   5  -9   1      168.72      164.13      3.96 o 
   6  -9   1       99.51      120.42      6.07 o 
   7  -9   1       46.52       50.99      6.08 o 
   8  -9   1        1.60       -1.65      3.68 o 
   9  -9   1        4.90        6.65      4.52 o 
  -8  -8   1       10.95        8.86      3.75 o 
  -7  -8   1       51.60       55.35      4.90 o 
  -6  -8   1       47.97       63.89      7.14 o 
  -5  -8   1       18.33       16.34      2.40 o 
  -4  -8   1       60.32       65.07      2.27 o 
  -3  -8   1      244.32      262.82      4.26 o 
  -2  -8   1       93.12       95.08      3.54 o 
  -1  -8   1       56.44       61.47      2.06 o 
   0  -8   1       10.68        5.37      0.76 o 
   1  -8   1     2191.24     2214.81     21.89 o 
   2  -8   1        1.57        7.68      0.93 o 
   3  -8   1      251.95      270.15      3.76 o 
   4  -8   1       54.10       63.34      2.01 o 
   5  -8   1       22.85       19.86      2.47 o 
   6  -8   1        1.72        0.39      1.54 o 
   7  -8   1      108.98      117.84      6.74 o 
   8  -8   1       31.68       40.07      6.07 o 
   9  -8   1        0.62       -2.28      3.85 o 
  -8  -7   1       54.05       54.89      5.26 o 
  -7  -7   1       63.54       57.10      6.39 o 
  -6  -7   1        0.10       -0.90      2.18 o 
  -5  -7   1      239.68      255.76      5.11 o 
  -4  -7   1       25.15       20.61      1.55 o 
  -3  -7   1      165.90      182.20      3.79 o 
  -2  -7   1      217.39      251.66      4.25 o 
  -1  -7   1      320.86      308.79      4.00 o 
   0  -7   1      174.32      223.08      3.06 o 
   1  -7   1       32.54       46.00      1.35 o 
   2  -7   1      514.42      553.09      6.37 o 
   3  -7   1       57.01       68.11      1.67 o 
   4  -7   1      523.47      505.89      8.35 o 
   5  -7   1       68.08       59.53      2.92 o 
   6  -7   1      630.86      623.28     10.64 o 
   7  -7   1        5.40       -1.68      2.38 o 
   8  -7   1       57.58       63.04     14.12 o 
   9  -7   1        1.80       -2.26      4.03 o 
  -8  -6   1       27.72       26.11      4.21 o 
  -7  -6   1       19.90       17.55      3.56 o 
  -6  -6   1        6.49        3.86      1.90 o 
  -5  -6   1      538.92      535.24      7.67 o 
  -4  -6   1       28.94       32.40      1.75 o 
  -3  -6   1       78.22       89.44      2.59 o 
  -2  -6   1       92.95       89.02      2.10 o 
  -1  -6   1      240.04      270.45      3.51 o 
   0  -6   1      435.53      433.16      4.86 o 
   1  -6   1      268.86      294.47      3.46 o 
   2  -6   1      108.96      113.57      1.94 o 
   3  -6   1      962.00      884.16     10.76 o 
   4  -6   1       49.26       44.67      1.51 o 
   5  -6   1      749.80      769.79      9.19 o 
   6  -6   1        5.84        4.00      1.36 o 
   7  -6   1        0.82       -0.49      2.18 o 
   8  -6   1       10.02        4.71      2.71 o 
   9  -6   1        9.83       10.65      5.01 o 
  10  -6   1        0.24       -0.59      4.54 o 
  -9  -5   1        3.99        3.11      4.02 o 
  -8  -5   1        3.96        1.60      3.02 o 
  -7  -5   1        8.21        4.44      2.31 o 
  -6  -5   1      291.97      277.73      6.58 o 
  -5  -5   1       12.04       12.54      1.59 o 
  -4  -5   1        0.08       -0.95      0.95 o 
  -3  -5   1      850.85      825.54      9.37 o 
  -2  -5   1      662.69      663.90      7.06 o 
  -1  -5   1     2184.79     2116.28     23.12 o 
   0  -5   1      241.32      224.36      2.60 o 
   1  -5   1      221.58      255.02      2.98 o 
   2  -5   1        2.04        1.60      0.45 o 
   3  -5   1        2.66       -0.64      0.64 o 
   4  -5   1      613.97      654.36      6.53 o 
   5  -5   1        8.35        9.24      1.26 o 
   6  -5   1     1330.34     1344.34     16.27 o 
   7  -5   1        0.34        0.80      1.85 o 
   8  -5   1        0.12        1.09      2.53 o 
   9  -5   1       28.87       36.47      4.41 o 
  10  -5   1       17.25       19.69      6.10 o 
  -9  -4   1       15.45       18.99      4.42 o 
  -8  -4   1        3.57        0.42      3.23 o 
  -7  -4   1       69.12       58.26      4.01 o 
  -6  -4   1        0.00        0.87      1.56 o 
  -5  -4   1        5.56        2.71      1.38 o 
  -4  -4   1        9.54       10.03      1.29 o 
  -3  -4   1     2268.76     2322.54     24.39 o 
  -2  -4   1      381.88      384.59      4.76 o 
  -1  -4   1      362.99      336.25      3.87 o 
   0  -4   1      163.69      159.53      1.77 o 
   1  -4   1        5.33        0.26      0.29 o 
   2  -4   1        1.60        2.51      0.45 o 
   3  -4   1      453.65      430.02      4.42 o 
   4  -4   1      913.22      915.41      9.33 o 
   5  -4   1      172.94      166.18      3.33 o 
   6  -4   1        0.00       -1.27      1.27 o 
   7  -4   1        2.28        0.15      1.78 o 
   8  -4   1        0.42        3.04      2.31 o 
   9  -4   1        6.83       11.48      3.26 o 
  10  -4   1        9.56       14.10      5.70 o 
  -9  -3   1       74.03       74.13      8.01 o 
  -8  -3   1        5.02        3.28      2.57 o 
  -7  -3   1       33.78       33.43      3.32 o 
  -6  -3   1       34.54       27.12      2.26 o 
  -5  -3   1        0.15       -1.19      1.19 o 
  -4  -3   1      125.96      124.23      3.37 o 
  -3  -3   1      745.02      684.57      8.37 o 
  -2  -3   1     1500.48     1250.94     13.39 o 
  -1  -3   1     1918.37     1910.70     18.17 o 
   0  -3   1      350.28      434.64      4.26 o 
   1  -3   1     4938.37     4324.71     35.36 o 
   2  -3   1      646.39      635.81      5.46 o 
   3  -3   1        0.48        2.09      0.55 o 
   4  -3   1        2.11       -0.73      0.73 o 
   5  -3   1      209.90      225.01      3.94 o 
   6  -3   1      169.61      183.15      4.71 o 
   7  -3   1        4.46        1.45      1.66 o 
   8  -3   1      189.69      181.98      6.50 o 
   9  -3   1        1.74       -1.41      2.72 o 
  10  -3   1       31.57       37.12      5.81 o 
  -9  -2   1        0.47       -2.81      2.81 o 
  -8  -2   1       41.64       50.85      4.10 o 
  -7  -2   1      166.04      169.48      6.01 o 
  -6  -2   1      124.39      115.59      3.78 o 
  -5  -2   1       15.95       16.32      1.74 o 
  -4  -2   1        8.97        7.63      1.19 o 
  -3  -2   1     1359.27     1308.57     13.62 o 
  -2  -2   1     2675.22     2498.57     22.70 o 
  -1  -2   1       82.86       71.21      1.24 o 
   0  -2   1      983.78      887.55     29.11 o 
   1  -2   1     8210.38     7795.56     69.52 o 
   2  -2   1      304.96      281.32      3.09 o 
   3  -2   1     4463.32     4478.03     39.10 o 
   4  -2   1       39.14       53.20      1.79 o 
   5  -2   1       96.40       88.92      3.07 o 
   6  -2   1      324.59      383.22      6.23 o 
   7  -2   1       45.43       38.34      2.90 o 
   8  -2   1       17.54       13.74      2.85 o 
   9  -2   1        3.06        1.18      2.84 o 
  10  -2   1        0.81       -1.08      3.16 o 
 -10  -1   1        3.61        2.68      4.22 o 
  -9  -1   1       64.85       60.96      5.39 o 
  -8  -1   1       30.06       25.41      3.34 o 
  -7  -1   1        0.35       -0.28      1.75 o 
  -6  -1   1      396.89      393.52      7.22 o 
  -5  -1   1       43.83       28.58      1.99 o 
  -4  -1   1      519.66      518.82     10.25 o 
  -3  -1   1       27.25       28.44      1.20 o 
  -2  -1   1     1479.62     1570.59     15.43 o 
  -1  -1   1     2238.09     2236.80     22.34 o 
   0  -1   1        0.04       -0.21      0.21 o 
   1  -1   1     1231.52     1046.64     10.37 o 
   2  -1   1     6953.03     6681.82     54.32 o 
   3  -1   1      406.10      370.58      4.40 o 
   4  -1   1     6265.07     6691.57     63.40 o 
   5  -1   1      478.80      521.89      7.01 o 
   6  -1   1       10.83       10.65      1.84 o 
   7  -1   1        3.90        4.20      2.07 o 
   8  -1   1      175.50      181.15      7.34 o 
   9  -1   1        6.15        3.90      3.06 o 
  10  -1   1        0.10        2.07      4.24 o 
 -10   0   1        0.31        2.54      3.43 o 
  -9   0   1       20.71       20.09      4.05 o 
  -8   0   1        3.85       -2.30      2.30 o 
  -7   0   1      178.45      180.15      5.42 o 
  -6   0   1      414.87      427.39      9.32 o 
  -5   0   1       38.53       46.94      2.18 o 
  -4   0   1      680.11      726.33     11.29 o 
  -3   0   1      600.57      665.91      8.01 o 
  -2   0   1     7656.75     7174.85     63.67 o 
  -1   0   1     2031.42     1973.20     23.03 o 
   1   0   1        8.28        4.55      0.34 o 
   2   0   1     4686.51     4595.89     36.13 o 
   3   0   1      168.94      185.37      2.66 o 
   4   0   1       56.58       60.45      1.97 o 
   5   0   1        0.14        0.49      1.30 o 
   6   0   1       15.70       15.49      1.90 o 
   7   0   1       24.82       25.31      2.87 o 
   8   0   1        0.66       -2.51      2.51 o 
   9   0   1       18.40       24.09      4.08 o 
  10   0   1        0.93        2.93      3.15 o 
 -10   1   1        1.54        3.43      3.54 o 
  -9   1   1        0.00        0.56      2.97 o 
  -8   1   1       18.50       21.02      3.10 o 
  -7   1   1       26.09       24.48      2.74 o 
  -6   1   1       14.88       17.01      2.08 o 
  -5   1   1      164.81      136.39      3.72 o 
  -4   1   1     2479.83     2419.16     24.10 o 
  -3   1   1    11070.51    11255.85     90.72 o 
  -2   1   1      225.28      272.06      3.00 o 
  -1   1   1     5202.23     5430.00     63.74 o 
   0   1   1      149.24      107.04      1.90 o 
   1   1   1    28766.94    28050.28    203.69 o 
   2   1   1      209.09      182.89      2.18 o 
   3   1   1     3697.37     3431.14     31.80 o 
   4   1   1        6.50       11.72      1.31 o 
   5   1   1       98.64       91.29      3.85 o 
   6   1   1       11.17        9.17      1.67 o 
   7   1   1       22.34       26.90      2.76 o 
   8   1   1        0.01       -1.26      2.19 o 
   9   1   1       30.90       24.38      4.02 o 
 -10   2   1       49.20       40.76      7.33 o 
  -9   2   1       40.44       41.22      4.65 o 
  -8   2   1        3.02        1.70      2.37 o 
  -7   2   1        1.84        3.06      1.99 o 
  -6   2   1       70.43       64.89      3.21 o 
  -5   2   1      331.00      382.52      6.11 o 
  -4   2   1      328.86      318.67      4.87 o 
  -3   2   1     4774.44     4751.25     37.49 o 
  -2   2   1     1379.37     1330.60     10.66 o 
  -1   2   1     2931.50     2470.41     21.26 o 
   0   2   1      322.20      349.76      3.61 o 
   1   2   1    16006.11    15898.09    119.11 o 
   2   2   1      158.59      198.25      2.49 o 
   3   2   1      535.56      617.96      7.31 o 
   4   2   1     2198.52     2257.91     24.22 o 
   5   2   1      438.22      456.10      8.75 o 
   6   2   1      250.00      258.46      5.68 o 
   7   2   1       41.94       38.44      3.46 o 
   8   2   1       57.79       49.51      3.78 o 
   9   2   1        0.53       -0.56      2.65 o 
 -10   3   1        1.28        3.77      3.28 o 
  -9   3   1        0.24        3.66      3.05 o 
  -8   3   1       27.35       24.79      4.10 o 
  -7   3   1       32.81       36.96      3.11 o 
  -6   3   1      357.08      360.79      6.66 o 
  -5   3   1      163.38      194.77      4.09 o 
  -4   3   1       94.90      100.50      2.16 o 
  -3   3   1      565.68      622.79      5.95 o 
  -2   3   1       13.33       14.55      0.83 o 
  -1   3   1       33.54       13.52      0.85 o 
   0   3   1     4699.47     4252.90     34.61 o 
   1   3   1    29208.15    27796.51    214.68 o 
   2   3   1     6400.98     6400.80     54.50 o 
   3   3   1     2009.40     1916.97     19.42 o 
   4   3   1     4248.15     4161.12     40.37 o 
   5   3   1     1542.58     1557.36     23.32 o 
   6   3   1       34.49       26.26      2.18 o 
   7   3   1       23.37       25.36      2.86 o 
   8   3   1       88.57      106.06      5.02 o 
   9   3   1       11.15        7.21      3.48 o 
 -10   4   1       38.88       34.35      5.68 o 
  -9   4   1       53.17       40.91      4.50 o 
  -8   4   1        0.00       -1.41      2.38 o 
  -7   4   1       12.04        8.49      2.61 o 
  -6   4   1       40.22       43.18      2.49 o 
  -5   4   1       28.13       34.13      1.88 o 
  -4   4   1      696.23      720.52      7.10 o 
  -3   4   1     1744.42     1904.39     15.82 o 
  -2   4   1     1121.14     1244.18     11.41 o 
  -1   4   1      399.83      377.48      3.99 o 
   0   4   1      128.32      168.81      2.01 o 
   1   4   1       36.12       50.52      1.26 o 
   2   4   1     2867.29     2819.37     25.94 o 
   3   4   1     2291.28     2137.55     21.55 o 
   4   4   1      661.71      645.30      8.18 o 
   5   4   1      131.10      121.11      3.26 o 
   6   4   1      389.14      370.44     11.17 o 
   7   4   1      251.21      286.21      9.62 o 
   8   4   1       11.62        6.34      2.74 o 
   9   4   1        5.17        8.21      4.32 o 
 -10   5   1        0.59        2.91      4.10 o 
  -9   5   1       46.12       43.77      4.54 o 
  -8   5   1       71.80       51.65      4.43 o 
  -7   5   1       30.65       32.96      3.09 o 
  -6   5   1      169.10      160.04      4.02 o 
  -5   5   1      798.37      870.52     10.26 o 
  -4   5   1       85.16       88.76      1.92 o 
  -3   5   1      575.64      717.57      6.48 o 
  -2   5   1     2084.73     2019.04     17.95 o 
  -1   5   1      265.10      261.95      3.55 o 
   0   5   1      828.41      845.44      8.66 o 
   1   5   1      907.07      849.99      9.09 o 
   2   5   1        0.88        0.93      0.78 o 
   3   5   1       71.18       70.96      2.23 o 
   4   5   1      644.03      603.46      9.66 o 
   5   5   1      117.90      114.59      3.78 o 
   6   5   1      384.18      375.65      7.36 o 
   7   5   1        0.38       -1.37      2.00 o 
   8   5   1        7.94        2.06      4.60 o 
 -10   6   1        0.66        4.73      4.00 o 
  -9   6   1       26.95       35.80      5.01 o 
  -8   6   1      105.12      109.22      5.77 o 
  -7   6   1       44.69       55.36      5.31 o 
  -6   6   1        2.86       -0.36      1.38 o 
  -5   6   1       24.41       31.46      1.83 o 
  -4   6   1      177.70      180.67      2.67 o 
  -3   6   1      201.56      204.99      3.01 o 
  -2   6   1       23.31       12.59      0.86 o 
  -1   6   1      937.57      961.80      9.70 o 
   0   6   1     1776.47     1831.28     16.33 o 
   1   6   1     1054.41     1005.52     10.13 o 
   2   6   1      157.50      130.49      2.70 o 
   3   6   1      241.26      236.31      4.86 o 
   4   6   1       46.59       52.78      2.64 o 
   5   6   1      282.53      268.40      5.63 o 
   6   6   1       87.76       80.28      4.00 o 
   7   6   1       52.17       50.64      4.63 o 
   8   6   1        0.76        0.61      3.61 o 
  -9   7   1        5.48        6.30      3.57 o 
  -8   7   1       20.29       23.42      4.07 o 
  -7   7   1       44.46       46.70      3.43 o 
  -6   7   1       10.61        5.01      1.60 o 
  -5   7   1      223.97      220.95      3.67 o 
  -4   7   1       39.74       37.36      1.41 o 
  -3   7   1      316.46      337.04      4.45 o 
  -2   7   1       54.59       34.85      1.48 o 
  -1   7   1      502.54      517.26      6.33 o 
   0   7   1      141.31      129.06      2.41 o 
   1   7   1       62.76       58.87      1.79 o 
   2   7   1       35.38       40.91      1.98 o 
   3   7   1       13.75       14.30      1.51 o 
   4   7   1       23.94       32.89      2.32 o 
   5   7   1        1.16        2.38      1.41 o 
   6   7   1        0.00        5.03      2.85 o 
   7   7   1      228.29      235.73      8.65 o 
   8   7   1       17.98       27.44      5.50 o 
  -9   8   1        1.77       -0.88      4.42 o 
  -8   8   1       63.12       71.82      5.58 o 
  -7   8   1       62.51       70.98      3.96 o 
  -6   8   1       73.69       66.15      3.03 o 
  -5   8   1       29.56       36.10      1.73 o 
  -4   8   1      349.87      350.75      5.36 o 
  -3   8   1      146.97      151.42      3.17 o 
  -2   8   1       11.11        7.56      1.16 o 
  -1   8   1     2378.06     2329.82     23.35 o 
   0   8   1      948.93      999.07     12.29 o 
   1   8   1       64.77       69.80      2.05 o 
   2   8   1      218.22      214.17      4.48 o 
   3   8   1       41.71       39.22      2.61 o 
   4   8   1       98.91      114.25      4.12 o 
   5   8   1       46.45       39.56      3.82 o 
   6   8   1       10.30        5.93      5.81 o 
   7   8   1       85.20       92.08      7.08 o 
  -9   9   1        0.52        0.35      4.07 o 
  -8   9   1       35.69       28.98     12.75 o 
  -7   9   1       21.51       29.29      3.86 o 
  -6   9   1        0.31        1.37      2.06 o 
  -5   9   1      416.17      434.82      7.20 o 
  -4   9   1      148.82      147.42      3.61 o 
  -3   9   1      227.86      243.02      4.26 o 
  -2   9   1       34.57       35.16      1.80 o 
  -1   9   1      151.33      142.21      3.02 o 
   0   9   1      266.05      280.94      5.10 o 
   1   9   1        1.01        7.27      1.49 o 
   2   9   1      165.71      188.77      4.36 o 
   3   9   1       40.67       40.67      2.85 o 
   4   9   1       34.65       34.89      3.98 o 
   5   9   1       17.35       19.90      3.87 o 
   6   9   1       26.14       22.90      4.40 o 
   7   9   1       82.23       91.09      7.10 o 
  -9  10   1        0.51        1.09      6.86 o 
  -8  10   1        1.41        3.11      3.81 o 
  -7  10   1      408.05      455.43     15.48 o 
  -6  10   1      391.26      370.94     12.44 o 
  -5  10   1      110.04      101.67      4.15 o 
  -4  10   1        1.95        0.67      1.36 o 
  -3  10   1       73.45       80.02      2.62 o 
  -2  10   1      146.35      140.46      3.59 o 
  -1  10   1      238.52      244.03      4.43 o 
   0  10   1       28.41       27.40      1.96 o 
   1  10   1       38.62       48.96      2.32 o 
   2  10   1       22.58       20.52      2.34 o 
   3  10   1       85.51       88.40      4.48 o 
   4  10   1        1.16        2.09      2.55 o 
   5  10   1       19.95       23.72      4.12 o 
   6  10   1       14.67       18.87      4.40 o 
  -8  11   1       43.32       38.50     10.11 o 
  -7  11   1       19.50       12.50      7.09 o 
  -6  11   1       29.76       26.68      8.04 o 
  -5  11   1        5.68        8.26      3.11 o 
  -4  11   1       44.85       58.86      4.77 o 
  -3  11   1        0.06       -1.49      1.53 o 
  -2  11   1      186.43      197.15      4.95 o 
  -1  11   1       49.89       46.30      2.57 o 
   0  11   1       28.10       29.71      2.48 o 
   1  11   1      109.04       96.74      5.09 o 
   2  11   1       17.11       15.87      3.23 o 
   3  11   1        0.21        1.18      2.64 o 
   4  11   1        0.25        1.21      2.72 o 
   5  11   1        3.29        4.63      3.19 o 
   6  11   1        2.21       -1.54      3.50 o 
  -8  12   1        7.18        1.45      7.06 o 
  -7  12   1      204.75      199.66     17.37 o 
  -6  12   1      181.42      152.18     14.07 o 
  -5  12   1       10.78        7.47      5.50 o 
  -4  12   1        1.02        2.72      2.44 o 
  -3  12   1       33.73       41.73      3.14 o 
  -2  12   1      180.54      177.97      5.95 o 
  -1  12   1       10.43        4.98      2.16 o 
   0  12   1       49.99       51.41      3.98 o 
   1  12   1        2.68        0.13      3.17 o 
   2  12   1       14.96       20.67      4.31 o 
   3  12   1        2.69        5.44      3.83 o 
   4  12   1        0.00        1.79      2.91 o 
   5  12   1        0.08        2.60      3.36 o 
  -7  13   1       36.51       30.88      9.51 o 
  -6  13   1       20.41       26.95      8.16 o 
  -5  13   1        0.01       -2.57      4.73 o 
  -4  13   1      136.92      125.72      7.01 o 
  -3  13   1       60.30       52.89      4.17 o 
  -2  13   1      118.85      121.36      5.98 o 
  -1  13   1        7.08        3.63      2.31 o 
   0  13   1        8.58       16.39      4.22 o 
   1  13   1        5.73       -1.68      4.91 o 
   2  13   1       25.93       29.92      5.73 o 
   3  13   1        5.30        7.66      4.40 o 
   4  13   1        0.00       -3.54      3.54 o 
  -6  14   1        3.96        2.98      6.59 o 
  -5  14   1        0.57        0.35      5.85 o 
  -4  14   1       53.07       27.48      7.53 o 
  -3  14   1       99.38       98.63     10.79 o 
  -2  14   1      187.10      189.80      9.23 o 
  -1  14   1        0.08       -3.75      4.17 o 
   0  14   1       88.20      101.71     10.81 o 
   1  14   1       57.86       67.58      9.57 o 
   2  14   1       27.69       48.78      9.10 o 
   3  14   1        4.71        9.65      4.87 o 
  -5  15   1        8.69       10.37      7.21 o 
  -4  15   1       44.23       49.49      9.40 o 
  -3  15   1      114.31      110.04     11.70 o 
  -2  15   1        0.91       -1.36      5.11 o 
  -1  15   1        5.63        6.56      5.64 o 
   0  15   1        6.05       10.60      4.46 o 
   1  15   1        6.82        3.49      5.97 o 
  -1 -16   2       24.33       27.18      7.30 o 
   0 -16   2        5.30       11.55      4.26 o 
   1 -16   2      132.15      127.00     11.35 o 
   2 -16   2        0.73       -4.17      4.17 o 
   3 -16   2       32.47       27.98      7.24 o 
   4 -16   2       26.02        7.13     15.65 o 
  -3 -15   2        3.51       -1.03      5.50 o 
  -2 -15   2       50.79       54.51      6.56 o 
  -1 -15   2      169.70      159.41     12.71 o 
   0 -15   2      193.74      211.86      8.05 o 
   1 -15   2        0.62       -0.76      3.20 o 
   2 -15   2       84.90       88.55      5.54 o 
   3 -15   2       13.55        7.63      3.34 o 
   4 -15   2        8.57        6.60      4.98 o 
   5 -15   2      143.81      159.79     10.77 o 
  -4 -14   2        1.37       -3.95      4.06 o 
  -3 -14   2        9.06       -1.75      3.76 o 
  -2 -14   2       63.80       64.64      4.93 o 
  -1 -14   2       73.46       80.56      6.25 o 
   0 -14   2       25.16       22.43      4.15 o 
   1 -14   2      299.51      301.20      9.26 o 
   2 -14   2      199.38      191.98      7.53 o 
   3 -14   2      254.81      268.94      9.77 o 
   4 -14   2        4.38        3.32      2.17 o 
   5 -14   2        0.61       -3.75      3.75 o 
   6 -14   2       22.91       16.51      5.70 o 
  -5 -13   2        0.18        2.28      3.28 o 
  -4 -13   2       18.02       20.80      3.78 o 
  -3 -13   2       20.42       21.91      4.20 o 
  -2 -13   2        0.89        2.44      2.15 o 
  -1 -13   2        2.88        5.96      2.50 o 
   0 -13   2       81.02       77.53      6.97 o 
   1 -13   2      364.28      380.93     10.21 o 
   2 -13   2       68.76       66.56      3.61 o 
   3 -13   2      190.41      179.64      5.59 o 
   4 -13   2       63.49       62.53      3.81 o 
   5 -13   2       19.53       15.34      4.88 o 
   6 -13   2        0.88        3.83      4.46 o 
   7 -13   2       84.28       93.91      9.34 o 
  -5 -12   2       25.00       25.64      4.75 o 
  -4 -12   2        1.79       -1.01      2.16 o 
  -3 -12   2        9.20        7.46      2.39 o 
  -2 -12   2       64.32       55.96      3.46 o 
  -1 -12   2       55.13       59.26      3.12 o 
   0 -12   2       76.80       78.68      3.77 o 
   1 -12   2        0.69        0.71      1.75 o 
   2 -12   2       10.46       14.93      2.48 o 
   3 -12   2      496.07      502.85      8.89 o 
   4 -12   2     1690.77     1693.28     27.72 o 
   5 -12   2       84.23      106.97      5.35 o 
   6 -12   2        6.71       15.64      5.95 o 
   7 -12   2       25.18       33.83     10.53 o 
   8 -12   2      220.19      307.51     21.51 o 
  -6 -11   2        1.62        4.39      2.92 o 
  -5 -11   2        0.41        0.54      2.42 o 
  -4 -11   2        0.17        0.14      1.89 o 
  -3 -11   2        4.77        4.40      1.83 o 
  -2 -11   2        6.62        8.46      1.63 o 
  -1 -11   2      152.35      155.26      3.14 o 
   0 -11   2      133.52      140.25      3.41 o 
   1 -11   2       12.76       13.08      1.64 o 
   2 -11   2       29.58       28.21      1.68 o 
   3 -11   2        0.17        0.53      1.19 o 
   4 -11   2      860.44      835.98     13.32 o 
   5 -11   2        8.26       10.80      2.98 o 
   6 -11   2       19.99       20.92      6.65 o 
   7 -11   2       29.32       30.40      6.48 o 
   8 -11   2       28.51       16.11      6.41 o 
  -7 -10   2       20.50       29.36      4.24 o 
  -6 -10   2        3.65        5.68      3.61 o 
  -5 -10   2        3.50       -1.37      2.15 o 
  -4 -10   2       15.78       13.29      2.34 o 
  -3 -10   2       28.07       30.69      1.78 o 
  -2 -10   2      248.21      249.54      5.00 o 
  -1 -10   2       80.77       67.79      2.05 o 
   0 -10   2       44.26       50.67      1.86 o 
   1 -10   2      162.56      170.52      4.12 o 
   2 -10   2      324.08      296.68      4.63 o 
   3 -10   2      561.65      540.41      7.56 o 
   4 -10   2       17.56       10.35      1.35 o 
   5 -10   2      638.79      590.98     11.26 o 
   6 -10   2     1909.79     1931.08     47.84 o 
   7 -10   2        0.00       -4.03      4.19 o 
   8 -10   2       43.94       38.75      7.27 o 
   9 -10   2       11.16        7.86      7.48 o 
  -7  -9   2       26.00       21.84      3.89 o 
  -6  -9   2       66.64       63.74      7.22 o 
  -5  -9   2        3.38        4.50      2.46 o 
  -4  -9   2        5.97        2.55      1.83 o 
  -3  -9   2       16.25       18.53      1.62 o 
  -2  -9   2        4.24        4.58      0.99 o 
  -1  -9   2       95.12      107.91      2.24 o 
   0  -9   2      880.81      872.11     11.60 o 
   1  -9   2      248.22      253.35      4.15 o 
   2  -9   2      900.72      909.08      9.30 o 
   3  -9   2       30.06       47.32      1.44 o 
   4  -9   2      211.34      201.58      3.89 o 
   5  -9   2      343.91      403.17      7.14 o 
   6  -9   2       91.45       98.70      5.22 o 
   7  -9   2       93.92       88.25      8.43 o 
   8  -9   2       39.26       34.73      6.91 o 
   9  -9   2       11.62        4.23      7.12 o 
  -8  -8   2        9.38       12.07      3.68 o 
  -7  -8   2       19.33       19.26      3.76 o 
  -6  -8   2       64.63       70.06      4.73 o 
  -5  -8   2       48.81       52.48      2.72 o 
  -4  -8   2       48.56       44.35      2.05 o 
  -3  -8   2       32.64       33.48      1.82 o 
  -2  -8   2      188.72      193.65      3.41 o 
  -1  -8   2      694.60      652.80      7.74 o 
   0  -8   2        1.24        0.91      0.60 o 
   1  -8   2      383.14      349.97      4.23 o 
   2  -8   2      237.33      267.47      3.50 o 
   3  -8   2      263.53      260.18      3.60 o 
   4  -8   2       23.35       28.49      1.87 o 
   5  -8   2       23.23       27.64      1.82 o 
   6  -8   2      878.86      875.13     14.69 o 
   7  -8   2      155.42      144.50      7.46 o 
   8  -8   2       52.10       46.78      5.46 o 
   9  -8   2       34.19       38.55      9.88 o 
  -8  -7   2       44.13       48.02      5.01 o 
  -7  -7   2        7.05        3.39      2.92 o 
  -6  -7   2       15.19        7.91      2.65 o 
  -5  -7   2        9.12       15.19      1.83 o 
  -4  -7   2        1.15        3.44      1.34 o 
  -3  -7   2     1384.99     1468.20     16.46 o 
  -2  -7   2       46.40       58.99      1.99 o 
  -1  -7   2     1641.53     1682.87     17.64 o 
   0  -7   2      763.97      773.63      8.52 o 
   1  -7   2        1.26       -0.10      0.49 o 
   2  -7   2      157.11      163.08      2.28 o 
   3  -7   2        7.12        9.72      1.02 o 
   4  -7   2      578.54      605.99      7.40 o 
   5  -7   2      214.24      208.14      4.14 o 
   6  -7   2      162.34      174.05      4.46 o 
   7  -7   2        0.07       -2.44      2.44 o 
   8  -7   2      144.81      147.80      8.17 o 
   9  -7   2       30.10       24.55      5.74 o 
  -9  -6   2        0.22       -2.71      4.35 o 
  -8  -6   2        1.71        1.76      3.52 o 
  -7  -6   2       80.68       91.71      5.47 o 
  -6  -6   2      325.05      341.09      7.43 o 
  -5  -6   2       64.81       54.63      2.54 o 
  -4  -6   2      175.17      156.02      3.97 o 
  -3  -6   2      214.00      179.92      3.52 o 
  -2  -6   2        2.60       14.00      1.16 o 
  -1  -6   2     1054.20     1133.20     12.09 o 
   0  -6   2     1579.65     1496.68     16.54 o 
   1  -6   2      199.43      204.48      2.84 o 
   2  -6   2       41.70       53.27      1.41 o 
   3  -6   2      101.39      107.53      2.09 o 
   4  -6   2      284.80      302.17      4.57 o 
   5  -6   2      613.06      636.89      8.06 o 
   6  -6   2      155.35      147.51      4.50 o 
   7  -6   2        8.86        5.17      2.54 o 
   8  -6   2       18.35        7.56      3.18 o 
   9  -6   2       18.92       21.58      4.49 o 
  10  -6   2        2.46        0.77      7.51 o 
  -9  -5   2        3.00        8.32      3.51 o 
  -8  -5   2       69.99       85.50      5.70 o 
  -7  -5   2       32.58       30.83      3.43 o 
  -6  -5   2       67.10       65.18      3.40 o 
  -5  -5   2        4.35        6.49      1.44 o 
  -4  -5   2      300.57      266.11      4.72 o 
  -3  -5   2      676.83      638.93      8.63 o 
  -2  -5   2     1785.87     1866.59     22.54 o 
  -1  -5   2     1215.43     1204.97     11.92 o 
   0  -5   2     3817.95     3884.37     41.55 o 
   1  -5   2      224.71      234.05      2.82 o 
   2  -5   2    10542.72    10697.27    105.59 o 
   3  -5   2       51.47       45.82      1.47 o 
   4  -5   2      197.21      225.29      3.54 o 
   5  -5   2        0.21       -0.62      0.99 o 
   6  -5   2       28.94       36.06      2.67 o 
   7  -5   2       37.62       55.37      7.07 o 
   8  -5   2       40.34       50.38      4.63 o 
   9  -5   2        0.01       -3.11      3.17 o 
  10  -5   2       30.66       32.51      6.95 o 
  -9  -4   2       68.24       74.13      5.85 o 
  -8  -4   2       26.95       34.33      5.48 o 
  -7  -4   2      100.20      103.75      5.04 o 
  -6  -4   2      192.95      191.42      5.47 o 
  -5  -4   2      109.61      120.74      3.38 o 
  -4  -4   2        0.11       -0.93      1.25 o 
  -3  -4   2       92.63       98.67      2.57 o 
  -2  -4   2     6015.47     5878.26     62.19 o 
  -1  -4   2     4463.20     4568.42     45.58 o 
   0  -4   2      298.50      306.57      7.74 o 
   1  -4   2      486.22      434.94      4.66 o 
   2  -4   2     3210.52     3158.14     27.20 o 
   3  -4   2       46.48       51.06      1.48 o 
   4  -4   2      857.48      882.85     11.28 o 
   5  -4   2        5.73        2.90      1.06 o 
   6  -4   2      310.32      317.99      5.90 o 
   7  -4   2       86.71       81.84      3.62 o 
   8  -4   2       38.53       39.85      4.10 o 
   9  -4   2        0.33       -3.02      3.02 o 
  10  -4   2       17.46       23.09      6.24 o 
  -9  -3   2        1.96       -1.98      3.34 o 
  -8  -3   2       25.58       30.94      3.87 o 
  -7  -3   2        7.67        3.83      2.27 o 
  -6  -3   2       42.07       33.82      2.40 o 
  -5  -3   2       42.35       38.34      2.22 o 
  -4  -3   2     2310.41     2264.24     26.00 o 
  -3  -3   2     2509.54     2227.90     24.88 o 
  -2  -3   2      119.84       95.92      1.88 o 
  -1  -3   2      608.75      682.60      6.50 o 
   1  -3   2     1413.32     1243.42     11.70 o 
   2  -3   2       74.88       54.19      1.28 o 
   3  -3   2      164.29      147.21      2.60 o 
   4  -3   2     2246.80     2271.87     23.07 o 
   5  -3   2      911.54      809.85      9.92 o 
   6  -3   2        1.07        0.49      1.27 o 
   7  -3   2       52.17       43.92      2.95 o 
   8  -3   2       87.88       71.28      4.46 o 
   9  -3   2        0.03       -1.10      3.12 o 
  10  -3   2        0.04       -4.70      4.70 o 
 -10  -2   2       12.36       20.87      6.19 o 
  -9  -2   2       65.32       58.37      5.97 o 
  -8  -2   2       22.38       24.00      3.28 o 
  -7  -2   2       16.30       13.30      2.61 o 
  -6  -2   2      176.05      187.59      4.78 o 
  -5  -2   2       38.93       42.80      2.36 o 
  -4  -2   2        2.44        4.12      1.10 o 
  -3  -2   2        3.33        1.92      0.84 o 
  -2  -2   2      112.19       75.35      1.67 o 
  -1  -2   2      104.08      115.37      1.60 o 
   0  -2   2     6198.03     6263.54    174.57 o 
   1  -2   2     1201.05      960.16     10.03 o 
   2  -2   2      894.65      883.81      8.35 o 
   3  -2   2     1595.62     1762.91     20.01 o 
   4  -2   2     2590.65     2648.19     23.87 o 
   5  -2   2      178.47      150.21      3.24 o 
   6  -2   2      473.21      497.94      8.53 o 
   7  -2   2        0.50        1.57      1.77 o 
   8  -2   2        4.37        1.41      2.23 o 
   9  -2   2        8.52        5.79      3.58 o 
  10  -2   2        5.90        4.21      4.04 o 
 -10  -1   2        6.52        6.30      4.23 o 
  -9  -1   2        8.89        8.92      3.54 o 
  -8  -1   2       26.61       26.19      3.37 o 
  -7  -1   2       12.71       13.36      2.27 o 
  -6  -1   2      420.72      437.44      9.40 o 
  -5  -1   2       29.16       17.47      1.73 o 
  -4  -1   2      111.27       98.41      2.53 o 
  -3  -1   2      420.93      388.94      5.31 o 
  -2  -1   2    27809.31    27086.39    252.18 o 
  -1  -1   2     7119.08     6916.38     60.93 o 
   0  -1   2        1.70       11.85      0.55 o 
   1  -1   2       43.54       13.59      0.72 o 
   2  -1   2      226.72      268.70      3.34 o 
   3  -1   2       23.96       22.47      1.05 o 
   4  -1   2       82.42       79.00      3.84 o 
   5  -1   2       89.07       71.53      3.19 o 
   6  -1   2       64.55       60.29      2.73 o 
   7  -1   2        0.06       -1.57      1.57 o 
   8  -1   2       16.00       16.43      3.37 o 
   9  -1   2        0.93       -0.10      3.37 o 
  10  -1   2       16.56       16.24      4.10 o 
 -10   0   2        0.52        3.43      3.60 o 
  -9   0   2        2.19       -2.59      2.59 o 
  -8   0   2      203.72      209.62      6.96 o 
  -7   0   2       18.73       23.69      2.55 o 
  -6   0   2      724.00      755.81     12.02 o 
  -5   0   2        0.29        0.56      1.19 o 
  -4   0   2       83.35       79.42      2.38 o 
  -3   0   2     3525.03     3670.27     33.32 o 
  -2   0   2     3260.56     3380.72     27.70 o 
  -1   0   2      816.05      677.83      6.48 o 
   0   0   2     1458.91     1238.17     17.96 o 
   1   0   2     4011.43     4242.36     34.41 o 
   2   0   2     2200.43     1953.77     15.34 o 
   3   0   2       72.98       70.14      1.56 o 
   4   0   2     2251.89     2277.40     23.02 o 
   5   0   2     1114.01     1191.69     14.40 o 
   6   0   2       31.28       33.86      2.40 o 
   7   0   2       28.23       31.93      2.85 o 
   8   0   2       19.12       21.30      3.49 o 
   9   0   2       10.13        7.94      5.61 o 
 -10   1   2       11.77       12.79      4.00 o 
  -9   1   2        0.28       -2.56      2.56 o 
  -8   1   2       26.61       27.38      3.34 o 
  -7   1   2       71.48       64.36      3.45 o 
  -6   1   2      125.28      145.43      4.90 o 
  -5   1   2     1134.94     1268.52     16.10 o 
  -4   1   2     1158.98     1179.55     12.74 o 
  -3   1   2     4026.84     4255.03     35.14 o 
  -2   1   2     6241.71     5609.95     45.38 o 
  -1   1   2       46.01       43.11      0.92 o 
   0   1   2     5311.11     5002.52     46.79 o 
   1   1   2     1732.93     1754.64     14.16 o 
   2   1   2     4236.05     4290.79     32.59 o 
   3   1   2        9.64        8.82      0.86 o 
   4   1   2       26.05       25.01      1.49 o 
   5   1   2      709.90      718.14      9.69 o 
   6   1   2       22.09       21.51      2.08 o 
   7   1   2       81.80       88.90      3.80 o 
   8   1   2       51.58       54.87      4.33 o 
   9   1   2        4.94        2.42      3.08 o 
 -10   2   2        8.30        7.74      3.60 o 
  -9   2   2       31.45       24.33      4.14 o 
  -8   2   2       93.73       83.71      4.61 o 
  -7   2   2       74.17       81.67      4.11 o 
  -6   2   2       95.17       93.15      3.99 o 
  -5   2   2     1738.65     1844.14     20.61 o 
  -4   2   2     2685.58     3013.07     28.01 o 
  -3   2   2      129.18      133.94      2.11 o 
  -2   2   2    13467.45    13504.80    108.14 o 
  -1   2   2       90.96       95.78      1.77 o 
   0   2   2     3040.48     2908.88     29.25 o 
   1   2   2    13732.73    13446.17    103.94 o 
   2   2   2     1903.90     1837.73     14.60 o 
   3   2   2      230.60      268.39      3.68 o 
   4   2   2      146.35      173.95      3.53 o 
   5   2   2       13.01        8.01      1.47 o 
   6   2   2       19.20       21.18      2.03 o 
   7   2   2       19.06       18.59      2.58 o 
   8   2   2        0.88        1.53      2.45 o 
   9   2   2        0.00       -1.97      2.77 o 
 -10   3   2        7.45        7.63      3.60 o 
  -9   3   2       82.02       80.04      5.66 o 
  -8   3   2       41.10       32.18      4.10 o 
  -7   3   2       33.37       23.01      2.79 o 
  -6   3   2        1.28        3.21      1.55 o 
  -5   3   2      785.33      837.61     10.14 o 
  -4   3   2     1087.20     1127.12     10.19 o 
  -3   3   2      201.80      180.04      2.58 o 
  -2   3   2     4773.40     4731.98     40.41 o 
  -1   3   2      230.45      249.22      3.52 o 
   0   3   2     9707.86     9447.69     87.75 o 
   1   3   2     1061.01     1096.09      9.74 o 
   2   3   2     5936.34     5965.05     56.27 o 
   3   3   2     1057.74     1035.76     10.81 o 
   4   3   2       72.49       70.13      2.34 o 
   5   3   2        8.15        8.85      1.47 o 
   6   3   2       36.40       36.82      2.59 o 
   7   3   2       79.77       71.65      3.60 o 
   8   3   2        9.50        8.44      3.37 o 
   9   3   2        4.49        2.21      3.59 o 
 -10   4   2        0.66        0.94      3.24 o 
  -9   4   2        0.12       -2.72      2.72 o 
  -8   4   2      148.61      126.30      6.07 o 
  -7   4   2      184.23      184.29      5.41 o 
  -6   4   2        2.97        4.26      1.47 o 
  -5   4   2       30.44       34.55      1.97 o 
  -4   4   2     1764.55     1964.03     16.60 o 
  -3   4   2        0.05        5.22      0.67 o 
  -2   4   2     1905.17     1719.40     17.14 o 
  -1   4   2        9.65        8.70      0.80 o 
   0   4   2     1335.34     1323.97     13.27 o 
   1   4   2     2194.13     2079.78     19.45 o 
   2   4   2       60.69       46.51      1.56 o 
   3   4   2        0.55        0.19      0.83 o 
   4   4   2     1462.79     1457.75     15.78 o 
   5   4   2       44.37       49.18      2.25 o 
   6   4   2      243.50      237.59      6.61 o 
   7   4   2        0.01       -1.74      1.95 o 
   8   4   2       30.40       24.81      4.03 o 
   9   4   2        2.53       -1.73      4.32 o 
 -10   5   2        0.37       -2.10      3.55 o 
  -9   5   2       99.63       94.40      5.94 o 
  -8   5   2      284.81      264.43      8.66 o 
  -7   5   2      127.78      131.54      5.17 o 
  -6   5   2      119.81       91.67      3.11 o 
  -5   5   2       39.42       41.70      2.32 o 
  -4   5   2        4.39        3.64      0.78 o 
  -3   5   2     1083.59     1104.36     10.64 o 
  -2   5   2      223.15      277.45      3.44 o 
  -1   5   2     4967.28     5015.91     50.40 o 
   0   5   2       37.38       33.84      1.12 o 
   1   5   2      278.48      239.45      4.54 o 
   2   5   2      132.03      128.29      2.61 o 
   3   5   2       68.09       72.05      2.76 o 
   4   5   2      116.06      118.87      3.12 o 
   5   5   2      545.63      535.83      7.67 o 
   6   5   2      276.58      267.57      6.09 o 
   7   5   2        0.03       -0.24      2.29 o 
   8   5   2       19.73       21.74      4.73 o 
 -10   6   2       46.03       49.19      6.21 o 
  -9   6   2        2.77        2.95      4.29 o 
  -8   6   2      101.30      107.44      8.70 o 
  -7   6   2       77.60       74.10      4.04 o 
  -6   6   2      515.76      567.81      8.50 o 
  -5   6   2        3.33        0.64      1.06 o 
  -4   6   2      923.34     1003.08     10.18 o 
  -3   6   2       50.95       72.66      1.78 o 
  -2   6   2     2453.58     2594.18     24.01 o 
  -1   6   2     2065.16     2078.47     20.61 o 
   0   6   2      274.62      273.12      4.03 o 
   1   6   2      141.24      172.07      3.28 o 
   2   6   2      100.74      106.98      2.75 o 
   3   6   2      634.35      616.72      8.48 o 
   4   6   2      160.53      147.18      4.35 o 
   5   6   2      297.69      309.38      6.55 o 
   6   6   2        9.91       10.55      2.74 o 
   7   6   2       88.75       85.27      6.62 o 
   8   6   2       12.84        9.98      5.02 o 
  -9   7   2        7.72       10.84      3.96 o 
  -8   7   2       31.90       31.55      5.28 o 
  -7   7   2      289.67      321.13      8.05 o 
  -6   7   2       96.32      119.48      3.88 o 
  -5   7   2      146.75      149.89      3.69 o 
  -4   7   2        2.68        1.72      0.88 o 
  -3   7   2       51.69       50.99      2.02 o 
  -2   7   2      123.85      133.48      2.59 o 
  -1   7   2      114.04      101.16      2.58 o 
   0   7   2      333.17      381.17      6.00 o 
   1   7   2      591.09      626.97      8.66 o 
   2   7   2      296.19      261.74      6.98 o 
   3   7   2       12.17       21.99      1.95 o 
   4   7   2        6.46       10.73      2.05 o 
   5   7   2        2.74        3.25      2.40 o 
   6   7   2      196.26      200.93     20.14 o 
   7   7   2      200.39      204.04      9.76 o 
   8   7   2       17.77       16.40      8.50 o 
  -9   8   2        9.22        9.36      3.96 o 
  -8   8   2      173.41      166.66      8.47 o 
  -7   8   2       85.11       94.85      4.70 o 
  -6   8   2      237.30      250.68      6.02 o 
  -5   8   2       59.51       65.38      2.45 o 
  -4   8   2      139.57      132.54      3.10 o 
  -3   8   2       38.38       30.11      1.62 o 
  -2   8   2        7.72        9.37      1.26 o 
  -1   8   2      401.64      423.82      6.16 o 
   0   8   2      197.73      202.79      3.63 o 
   1   8   2      127.70      133.94      3.22 o 
   2   8   2       87.95       84.15      3.11 o 
   3   8   2      114.13      130.00      3.94 o 
   4   8   2      344.56      378.68      8.16 o 
   5   8   2       52.73       48.47      5.91 o 
   6   8   2      111.96      114.04      7.04 o 
   7   8   2       20.80       11.68      4.45 o 
  -9   9   2       27.35       37.03      4.97 o 
  -8   9   2       91.04       95.34      6.14 o 
  -7   9   2      143.15      153.56      7.15 o 
  -6   9   2        2.02        1.38      1.66 o 
  -5   9   2       41.99       38.61      2.06 o 
  -4   9   2       64.12       52.27      1.98 o 
  -3   9   2      570.18      580.27      8.09 o 
  -2   9   2      125.13      115.27      3.69 o 
  -1   9   2        4.72        4.63      1.18 o 
   0   9   2      194.31      210.29      4.85 o 
   1   9   2      149.28      148.53      3.51 o 
   2   9   2        8.40       12.13      1.93 o 
   3   9   2        4.84        5.39      1.82 o 
   4   9   2       45.02       40.71      4.28 o 
   5   9   2        1.07       -2.63      2.63 o 
   6   9   2       60.83       53.20      5.61 o 
   7   9   2        2.03       -1.38      3.87 o 
  -9  10   2       16.66       15.45      8.66 o 
  -8  10   2       48.79       57.09     11.32 o 
  -7  10   2       33.13       43.63      7.50 o 
  -6  10   2       28.10       29.69      3.15 o 
  -5  10   2       34.40       39.68      6.31 o 
  -4  10   2        0.71       -0.71      1.44 o 
  -3  10   2       79.28       94.57      2.98 o 
  -2  10   2       37.00       32.41      2.06 o 
  -1  10   2      111.00      109.92      3.41 o 
   0  10   2       22.40       28.02      1.77 o 
   1  10   2       89.51       86.94      2.85 o 
   2  10   2       17.83       17.75      2.71 o 
   3  10   2        4.04        2.70      2.50 o 
   4  10   2       20.39       26.22      4.48 o 
   5  10   2        2.71        4.76      3.24 o 
   6  10   2       22.00       27.00      6.42 o 
  -8  11   2       32.30       28.13      9.60 o 
  -7  11   2       96.73       92.43     12.53 o 
  -6  11   2       65.74       61.53      5.61 o 
  -5  11   2       14.20       13.48      4.70 o 
  -4  11   2      596.46      606.30     12.40 o 
  -3  11   2      115.08      124.87      4.42 o 
  -2  11   2      254.91      254.18      6.34 o 
  -1  11   2       15.24        8.76      1.77 o 
   0  11   2        1.10       -1.47      1.86 o 
   1  11   2       40.43       40.58      3.85 o 
   2  11   2       35.74       37.50      4.88 o 
   3  11   2       43.91       49.01      5.79 o 
   4  11   2        5.38        7.43      4.23 o 
   5  11   2        8.89       13.03      3.82 o 
  -7  12   2       45.89       76.47     11.94 o 
  -6  12   2       24.85       21.98      8.13 o 
  -5  12   2      110.85       92.36     11.14 o 
  -4  12   2       53.76       60.53      5.32 o 
  -3  12   2       49.11       57.64      4.79 o 
  -2  12   2        8.37        5.69      2.22 o 
  -1  12   2        0.01        1.01      2.07 o 
   0  12   2       76.59       75.87      4.90 o 
   1  12   2        1.88       -0.65      4.76 o 
   2  12   2      128.57      125.38      8.10 o 
   3  12   2       14.97       11.54      4.29 o 
   4  12   2        6.30        5.74      5.17 o 
   5  12   2        0.08        3.08      4.49 o 
  -7  13   2        0.39       -2.57      6.26 o 
  -6  13   2       40.24       55.32     10.14 o 
  -5  13   2        1.13       -1.27      5.32 o 
  -4  13   2        3.45        3.33      3.22 o 
  -3  13   2       51.21       69.82     12.04 o 
  -2  13   2        2.11       -0.75      2.94 o 
  -1  13   2       15.18       28.15      4.87 o 
   0  13   2       19.38       17.35      6.21 o 
   1  13   2       69.04       82.74     10.02 o 
   2  13   2       20.70       10.34      6.29 o 
   3  13   2       38.67       32.66      9.66 o 
   4  13   2        1.14       -1.83      6.41 o 
  -6  14   2        9.68        0.24      6.65 o 
  -5  14   2        0.15        4.49      6.41 o 
  -4  14   2        4.78        1.92      5.67 o 
  -3  14   2      138.50      138.63      8.02 o 
  -2  14   2       30.97       35.70      5.10 o 
  -1  14   2      163.53      137.16     12.32 o 
   0  14   2        5.44        3.99      5.67 o 
   1  14   2       12.60       16.81      7.33 o 
   2  14   2        4.54       10.64      6.86 o 
  -4  15   2       68.35       64.56     10.49 o 
  -3  15   2       31.60       15.07      7.00 o 
  -2  15   2      177.02      186.57     15.57 o 
  -1  15   2       55.00       52.15      9.49 o 
   0  15   2        2.38        6.20      4.71 o 
   1  15   2       12.03       13.39      7.30 o 
  -1 -16   3        8.45        2.60      5.35 o 
   0 -16   3       27.04       16.79      3.43 o 
   1 -16   3       25.34       18.82      4.23 o 
   2 -16   3        7.14        4.87      3.49 o 
   3 -16   3        8.74       -2.62      3.93 o 
   4 -16   3        3.18        1.03      4.25 o 
  -3 -15   3        4.41        0.54      4.62 o 
  -2 -15   3        6.41        2.26      3.54 o 
  -1 -15   3       53.10       76.28     11.20 o 
   0 -15   3       21.76       25.49      3.50 o 
   1 -15   3       63.14       66.15      7.12 o 
   2 -15   3       24.24       17.67      3.41 o 
   3 -15   3        8.73        4.63      3.02 o 
   4 -15   3       14.22       13.56      4.56 o 
   5 -15   3        7.58       11.04      4.82 o 
   6 -15   3        1.12        2.57      5.67 o 
  -4 -14   3       27.18       24.04      5.39 o 
  -3 -14   3       51.89       61.36      6.14 o 
  -2 -14   3       50.44       48.62      4.14 o 
  -1 -14   3        4.30        5.29      3.17 o 
   0 -14   3       78.08       80.70      4.51 o 
   1 -14   3      295.00      310.51      9.21 o 
   2 -14   3       33.07       34.04      3.68 o 
   3 -14   3       20.37       24.74      3.70 o 
   4 -14   3      137.39      144.16      4.93 o 
   5 -14   3       52.91       43.34      9.49 o 
   6 -14   3        0.04        5.62      4.65 o 
   7 -14   3        0.42       -1.48      5.91 o 
  -5 -13   3       12.26        2.40      3.46 o 
  -4 -13   3        6.01        4.57      3.09 o 
  -3 -13   3        0.39        0.43      2.23 o 
  -2 -13   3        5.37        4.37      2.18 o 
  -1 -13   3       22.23       17.12      2.33 o 
   0 -13   3      165.94      174.03      6.30 o 
   1 -13   3       52.57       42.83      3.58 o 
   2 -13   3      507.39      536.58     10.64 o 
   3 -13   3      110.06       93.86      5.26 o 
   4 -13   3      140.12      136.31      6.91 o 
   5 -13   3       29.49       29.62      3.24 o 
   6 -13   3        8.40        6.49      4.58 o 
   7 -13   3        0.15       -0.34      6.87 o 
  -6 -12   3       11.92       11.80      3.37 o 
  -5 -12   3        8.94        8.18      2.89 o 
  -4 -12   3       11.69        6.70      2.74 o 
  -3 -12   3       48.66       42.42      3.89 o 
  -2 -12   3       47.53       44.03      2.23 o 
  -1 -12   3      184.55      190.06      3.84 o 
   0 -12   3       48.71       46.35      2.93 o 
   1 -12   3      219.09      225.82      6.70 o 
   2 -12   3     1030.77     1055.68     15.75 o 
   3 -12   3      631.30      656.44      9.63 o 
   4 -12   3       70.06       76.25      3.99 o 
   5 -12   3        0.40        2.03      2.54 o 
   6 -12   3       12.88       14.58      4.87 o 
   7 -12   3        3.52        7.40      5.02 o 
   8 -12   3       16.87       13.45      6.35 o 
  -6 -11   3        4.31        2.25      2.84 o 
  -5 -11   3        0.05        1.13      3.83 o 
  -4 -11   3       51.45       42.64      3.16 o 
  -3 -11   3        2.74        2.51      1.48 o 
  -2 -11   3        7.98        7.73      1.43 o 
  -1 -11   3       68.22       68.62      2.14 o 
   0 -11   3      121.48      123.30      3.21 o 
   1 -11   3      124.28      141.71      3.88 o 
   2 -11   3      201.43      212.07      4.12 o 
   3 -11   3      351.65      387.65      6.75 o 
   4 -11   3     2066.62     2099.02     33.02 o 
   5 -11   3     1432.51     1397.98     27.16 o 
   6 -11   3        0.64       -3.98      4.36 o 
   7 -11   3       68.65       65.16      7.80 o 
   8 -11   3        0.67       -3.69      4.16 o 
  -7 -10   3        3.24        2.26      4.03 o 
  -6 -10   3       20.53       19.03      3.51 o 
  -5 -10   3       11.26        5.75      2.69 o 
  -4 -10   3       10.47       10.40      2.21 o 
  -3 -10   3      147.78      150.57      3.73 o 
  -2 -10   3        1.74        0.08      1.12 o 
  -1 -10   3        8.67       14.28      1.49 o 
   0 -10   3      341.93      364.50      5.37 o 
   1 -10   3      122.67      142.69      3.66 o 
   2 -10   3      556.58      521.67      7.06 o 
   3 -10   3       62.47       55.73      1.98 o 
   4 -10   3       91.39       80.25      2.73 o 
   5 -10   3     1716.26     1752.21     25.74 o 
   6 -10   3      179.66      193.80      9.19 o 
   7 -10   3       14.84       10.56      4.92 o 
   8 -10   3       67.17       64.68      8.43 o 
   9 -10   3       43.23       33.51      9.57 o 
  -7  -9   3        1.50        2.67      2.90 o 
  -6  -9   3       12.32       12.91      3.19 o 
  -5  -9   3      116.62      124.10      8.06 o 
  -4  -9   3       73.66       89.21      4.51 o 
  -3  -9   3      161.35      142.31      3.54 o 
  -2  -9   3      510.31      482.98      6.03 o 
  -1  -9   3       13.62       13.46      1.21 o 
   0  -9   3        3.91        2.40      0.85 o 
   1  -9   3      111.47      102.55      2.46 o 
   2  -9   3      196.18      213.79      3.03 o 
   3  -9   3      137.85      136.27      2.76 o 
   4  -9   3      170.28      160.67      3.96 o 
   5  -9   3     1412.39     1504.66     18.88 o 
   6  -9   3      250.89      270.19      8.38 o 
   7  -9   3      279.04      267.48     13.44 o 
   8  -9   3      141.62      145.86     12.53 o 
   9  -9   3       23.33       21.69     13.89 o 
  -8  -8   3        0.08       -1.58      3.11 o 
  -7  -8   3        3.17       -1.15      2.69 o 
  -6  -8   3       10.67        6.46      2.76 o 
  -5  -8   3        1.26        1.44      1.66 o 
  -4  -8   3       78.02       83.16      3.47 o 
  -3  -8   3       44.92       43.18      2.05 o 
  -2  -8   3       91.62       85.46      2.41 o 
  -1  -8   3       23.28       18.50      1.16 o 
   0  -8   3        0.94        1.95      0.70 o 
   1  -8   3      145.62      182.13      3.27 o 
   2  -8   3      161.30      149.99      2.13 o 
   3  -8   3       23.57       21.20      2.16 o 
   4  -8   3       21.94       21.34      1.66 o 
   5  -8   3      312.20      279.82      5.25 o 
   6  -8   3       11.34        7.23      3.59 o 
   7  -8   3      840.72      871.12     26.70 o 
   8  -8   3        7.93        9.50      5.15 o 
   9  -8   3       13.78       -0.12      6.47 o 
  -8  -7   3       13.99       13.78      3.77 o 
  -7  -7   3       28.95       21.34      5.16 o 
  -6  -7   3      139.98      142.83      6.21 o 
  -5  -7   3       19.04       24.41      2.21 o 
  -4  -7   3      105.77      106.29      3.34 o 
  -3  -7   3      202.69      195.06      4.28 o 
  -2  -7   3      192.17      235.11      3.94 o 
  -1  -7   3      155.98      178.95      3.66 o 
   0  -7   3      143.97      108.59      2.00 o 
   1  -7   3     1675.43     1759.27     23.13 o 
   2  -7   3     2098.47     2225.22     20.68 o 
   3  -7   3      279.07      277.44      4.30 o 
   4  -7   3       26.13       19.16      1.26 o 
   5  -7   3        0.21       -0.26      1.10 o 
   6  -7   3       15.22       25.27      2.22 o 
   7  -7   3        0.04       -1.49      2.37 o 
   8  -7   3       33.60       24.22      6.13 o 
   9  -7   3        1.89        2.13      4.28 o 
  -9  -6   3       28.22       30.13      4.64 o 
  -8  -6   3       12.21        7.96      3.54 o 
  -7  -6   3       19.92       23.45      3.63 o 
  -6  -6   3      208.89      219.16      5.92 o 
  -5  -6   3       69.31       77.32      3.08 o 
  -4  -6   3     1309.65     1327.23     16.51 o 
  -3  -6   3      343.75      324.43      6.32 o 
  -2  -6   3      998.59      889.25     10.77 o 
  -1  -6   3        4.14        1.07      1.02 o 
   0  -6   3      703.99      609.82      8.21 o 
   1  -6   3       25.46       19.82      0.99 o 
   2  -6   3      209.88      213.24      3.13 o 
   3  -6   3      203.00      181.00      3.01 o 
   4  -6   3       57.37       87.62      2.42 o 
   5  -6   3      261.86      262.31      4.76 o 
   6  -6   3        0.36       -1.31      1.31 o 
   7  -6   3       12.56       13.00      3.67 o 
   8  -6   3       26.05       34.04      4.23 o 
   9  -6   3        6.87        5.82      4.18 o 
  -9  -5   3        3.71       -1.33      5.56 o 
  -8  -5   3       15.32       19.93      4.38 o 
  -7  -5   3       32.44       30.91      3.36 o 
  -6  -5   3       49.89       45.46      3.02 o 
  -5  -5   3      142.81      149.16      4.45 o 
  -4  -5   3       14.06       13.02      1.70 o 
  -3  -5   3      527.91      587.11      8.65 o 
  -2  -5   3     4597.58     4476.51     51.76 o 
  -1  -5   3      721.44      737.20     10.07 o 
   0  -5   3     1418.63     1625.14     33.96 o 
   1  -5   3      414.78      345.02      5.16 o 
   2  -5   3      291.89      336.53      4.19 o 
   3  -5   3       36.74       42.14      1.31 o 
   4  -5   3      262.76      257.55      4.32 o 
   5  -5   3       55.88       56.35      2.11 o 
   6  -5   3      160.22      162.46      5.77 o 
   7  -5   3      120.40      127.63      5.17 o 
   8  -5   3        1.52       -1.02      2.34 o 
   9  -5   3        0.09        3.63      3.96 o 
  10  -5   3        6.08        1.09      6.94 o 
  -9  -4   3        9.73       10.98      4.03 o 
  -8  -4   3        8.33        7.48      3.16 o 
  -7  -4   3       17.76       13.81      2.92 o 
  -6  -4   3       75.31       74.38      3.23 o 
  -5  -4   3      174.47      159.70      3.86 o 
  -4  -4   3      184.39      159.24      4.10 o 
  -3  -4   3      201.98      182.56      4.20 o 
  -2  -4   3     6691.07     6825.09     71.94 o 
  -1  -4   3      141.57       72.67      1.30 o 
   1  -4   3     4840.98     5192.56     56.04 o 
   2  -4   3      362.20      325.78      4.50 o 
   3  -4   3      907.28      951.24     11.64 o 
   4  -4   3     2003.13     2048.28     20.96 o 
   5  -4   3       42.13       30.09      2.00 o 
   6  -4   3      194.44      194.67      5.18 o 
   7  -4   3        8.58        6.25      2.07 o 
   8  -4   3        1.65       -2.45      2.45 o 
   9  -4   3       85.87       81.42     10.11 o 
  10  -4   3      107.14      133.53     19.63 o 
  -9  -3   3        9.97       12.25      3.57 o 
  -8  -3   3       69.58       67.74      4.51 o 
  -7  -3   3       81.78       82.01      4.55 o 
  -6  -3   3        3.48        3.10      1.63 o 
  -5  -3   3       22.08        5.60      1.57 o 
  -4  -3   3      992.73      905.09     12.66 o 
  -3  -3   3       49.76       39.30      1.80 o 
  -2  -3   3     5772.91     5732.27     65.73 o 
  -1  -3   3     1886.23     2045.90     22.20 o 
   0  -3   3     5860.49     5280.07    145.17 o 
   1  -3   3     4582.07     4146.47     39.45 o 
   2  -3   3      718.03      645.70      7.08 o 
   3  -3   3       73.21      104.60      2.14 o 
   4  -3   3       21.93       19.58      1.45 o 
   5  -3   3        7.67        7.83      1.34 o 
   6  -3   3      204.87      211.58      4.74 o 
   7  -3   3       12.53       10.54      2.30 o 
   8  -3   3        0.88       -0.27      2.38 o 
   9  -3   3       11.02        7.81      4.62 o 
  10  -3   3        3.28       -3.54      3.84 o 
 -10  -2   3       50.70       51.40      6.68 o 
  -9  -2   3       90.10       81.88     11.04 o 
  -8  -2   3       11.92       14.18      3.00 o 
  -7  -2   3        7.79        7.12      2.47 o 
  -6  -2   3      253.27      252.57      5.58 o 
  -5  -2   3        3.68        2.94      1.35 o 
  -4  -2   3      833.28      844.88     15.95 o 
  -3  -2   3      152.77      141.21      2.94 o 
  -2  -2   3    13988.05    13916.98    122.07 o 
  -1  -2   3      805.80      638.21      6.40 o 
   0  -2   3     1361.97     1469.75     14.44 o 
   1  -2   3     6897.78     6998.92     65.14 o 
   2  -2   3     1431.59     1477.86     13.36 o 
   3  -2   3      198.07      172.92      3.01 o 
   4  -2   3       54.71       48.45      2.59 o 
   5  -2   3      166.83      168.17      5.18 o 
   6  -2   3        4.69        5.96      1.58 o 
   7  -2   3       28.86       26.55      2.72 o 
   8  -2   3        0.12       -0.57      2.37 o 
   9  -2   3       36.89       33.84      5.30 o 
  10  -2   3       47.11       60.07      8.49 o 
 -10  -1   3        4.55        6.21      4.33 o 
  -9  -1   3       28.15       27.16      4.42 o 
  -8  -1   3       67.26       60.65      5.06 o 
  -7  -1   3        4.37        3.63      1.84 o 
  -6  -1   3      279.59      285.82      6.41 o 
  -5  -1   3       12.68       14.72      1.72 o 
  -4  -1   3     1206.33     1276.24     26.38 o 
  -3  -1   3     1950.48     1944.55     22.00 o 
  -2  -1   3      178.37      168.37      2.22 o 
  -1  -1   3     3771.03     3645.16     32.35 o 
   0  -1   3     1038.93     1007.70      9.81 o 
   1  -1   3     7224.30     6899.66     60.60 o 
   2  -1   3      299.54      227.33      2.79 o 
   3  -1   3      858.48      861.49      9.07 o 
   4  -1   3       35.39       36.65      1.78 o 
   5  -1   3       16.75        8.13      1.39 o 
   6  -1   3      122.96      125.92      4.24 o 
   7  -1   3        4.70        8.94      2.26 o 
   8  -1   3        5.52        4.34      2.70 o 
   9  -1   3       15.57       13.61      3.60 o 
 -10   0   3        0.03       -0.46      3.25 o 
  -9   0   3       26.61       24.82      4.09 o 
  -8   0   3       15.74        9.94      2.80 o 
  -7   0   3      142.66      143.44      6.24 o 
  -6   0   3       50.66       40.50      3.00 o 
  -5   0   3       50.17       48.08      2.55 o 
  -4   0   3     1555.40     1608.87     23.12 o 
  -3   0   3      306.86      253.33      3.52 o 
  -2   0   3    18068.10    17404.98    144.84 o 
  -1   0   3     7863.82     7281.80     63.96 o 
   0   0   3      749.18      795.70      8.53 o 
   1   0   3    18872.04    17322.25    151.50 o 
   2   0   3     1646.16     1592.57     12.77 o 
   3   0   3       22.25       15.40      0.98 o 
   4   0   3       13.95        9.77      1.24 o 
   5   0   3        5.11        6.95      1.70 o 
   6   0   3       28.22       29.49      2.18 o 
   7   0   3      173.26      206.40      5.99 o 
   8   0   3       79.71       93.83      5.79 o 
   9   0   3       17.37       13.65      4.06 o 
 -10   1   3        0.19       -0.86      3.15 o 
  -9   1   3        2.52        2.96      3.31 o 
  -8   1   3       24.04       21.87      3.10 o 
  -7   1   3      197.17      211.85      7.85 o 
  -6   1   3      141.72      150.46      4.98 o 
  -5   1   3      236.86      252.70      5.13 o 
  -4   1   3      116.78      156.99      3.09 o 
  -3   1   3        1.49        0.73      0.60 o 
  -2   1   3        3.06        4.17      0.58 o 
  -1   1   3     9809.73     9651.51     94.50 o 
   0   1   3     3669.46     3681.60     36.80 o 
   1   1   3      982.73      802.35      7.64 o 
   2   1   3     2309.55     2192.85     17.27 o 
   3   1   3      124.78      146.82      2.69 o 
   4   1   3      507.02      511.65      6.81 o 
   5   1   3       56.75       51.92      2.35 o 
   6   1   3       71.24       67.50      3.10 o 
   7   1   3       35.86       26.36      2.79 o 
   8   1   3        1.36        7.80      2.98 o 
   9   1   3        2.91       -1.03      3.06 o 
 -10   2   3        3.62        2.61      3.43 o 
  -9   2   3       23.75       21.66      3.91 o 
  -8   2   3       40.53       53.88      4.62 o 
  -7   2   3       49.28       51.18      3.54 o 
  -6   2   3        0.03        1.34      1.70 o 
  -5   2   3     1118.59     1255.27     14.05 o 
  -4   2   3      105.05       78.42      2.09 o 
  -3   2   3      615.58      526.74      5.48 o 
  -2   2   3      981.68      968.47      9.14 o 
  -1   2   3    17735.09    17730.10    155.11 o 
   0   2   3    17406.51    16749.97    154.11 o 
   1   2   3      974.99     1066.84      9.97 o 
   2   2   3     6239.00     6213.90     48.57 o 
   3   2   3       64.14       53.92      1.77 o 
   4   2   3      954.11      993.11     11.39 o 
   5   2   3       93.75       89.16      3.04 o 
   6   2   3      194.00      209.75      5.26 o 
   7   2   3       32.23       26.56      3.26 o 
   8   2   3        5.82        4.29      2.87 o 
   9   2   3        0.74       -0.43      3.99 o 
 -10   3   3        0.37       -2.93      2.93 o 
  -9   3   3       41.33       42.56      4.78 o 
  -8   3   3       41.79       20.76      3.48 o 
  -7   3   3       51.62       61.54      3.80 o 
  -6   3   3      153.73      155.23      4.29 o 
  -5   3   3     1352.75     1455.49     15.93 o 
  -4   3   3       63.01       65.69      2.08 o 
  -3   3   3     7180.84     7680.84     65.03 o 
  -2   3   3     3302.14     3335.09     30.15 o 
  -1   3   3     4311.03     4497.06     45.35 o 
   0   3   3     6702.11     6557.85     65.08 o 
   1   3   3    14758.22    14552.27    142.78 o 
   2   3   3     3105.22     3138.03     26.36 o 
   3   3   3      564.41      552.16      7.40 o 
   4   3   3      104.49       95.93      2.87 o 
   5   3   3      495.45      529.20      8.07 o 
   6   3   3       22.09       17.70      2.15 o 
   7   3   3       10.37       10.15      2.59 o 
   8   3   3        7.83        5.35      4.10 o 
   9   3   3       14.31       15.14      4.54 o 
 -10   4   3        5.26        3.40      3.59 o 
  -9   4   3       62.80       51.58      4.97 o 
  -8   4   3       37.23       46.53      4.29 o 
  -7   4   3       43.10       42.61      3.29 o 
  -6   4   3      172.75      180.13      4.33 o 
  -5   4   3      137.62      129.01      3.14 o 
  -4   4   3      127.93      123.61      2.54 o 
  -3   4   3     1302.64     1352.06     12.78 o 
  -2   4   3      118.53      113.86      2.27 o 
  -1   4   3     2555.94     2634.65     27.32 o 
   0   4   3     1092.32     1182.48     17.36 o 
   1   4   3      745.36      703.17      7.98 o 
   2   4   3      480.42      455.59      6.40 o 
   3   4   3      146.20      133.80      3.35 o 
   4   4   3      189.04      193.38      4.09 o 
   5   4   3        3.81        1.45      1.33 o 
   6   4   3        0.04       -0.41      1.68 o 
   7   4   3        9.83       11.25      2.80 o 
   8   4   3        0.80        1.36      5.45 o 
 -10   5   3       26.62       25.07      5.37 o 
  -9   5   3       26.92       34.24      4.29 o 
  -8   5   3       53.77       55.48      4.60 o 
  -7   5   3       34.86       43.02      3.13 o 
  -6   5   3       58.03       60.70      2.66 o 
  -5   5   3      114.38      100.87      3.03 o 
  -4   5   3      104.27       87.42      2.13 o 
  -3   5   3       67.56       81.51      2.20 o 
  -2   5   3     6498.15     6743.16     63.57 o 
  -1   5   3       36.86       24.49      1.23 o 
   0   5   3      185.33      176.94      2.92 o 
   1   5   3      856.11      930.46      9.67 o 
   2   5   3     1384.22     1374.36     15.62 o 
   3   5   3       17.64       15.07      1.57 o 
   4   5   3       33.92       39.89      2.70 o 
   5   5   3        1.10       -0.02      1.73 o 
   6   5   3        1.26       -1.53      2.00 o 
   7   5   3        0.92       -1.81      2.33 o 
   8   5   3        7.32        9.78      4.86 o 
 -10   6   3        9.11        7.38      4.10 o 
  -9   6   3       94.96       94.08      7.03 o 
  -8   6   3       26.04       27.80      3.80 o 
  -7   6   3       31.14       24.13      3.44 o 
  -6   6   3      123.28      148.46      3.99 o 
  -5   6   3       11.67        7.77      1.32 o 
  -4   6   3      420.08      450.33      6.04 o 
  -3   6   3      697.62      749.76      8.28 o 
  -2   6   3        8.79        5.90      0.91 o 
  -1   6   3      165.65      160.56      2.75 o 
   0   6   3       41.65       49.34      1.45 o 
   1   6   3      635.32      593.68      6.86 o 
   2   6   3       24.86       23.49      1.65 o 
   3   6   3        5.43        6.52      1.46 o 
   4   6   3        1.82        0.72      1.43 o 
   5   6   3       80.59       92.75      4.60 o 
   6   6   3       29.74       34.34      3.59 o 
   7   6   3        0.06        0.65      3.46 o 
   8   6   3        0.10        8.97      4.84 o 
  -9   7   3       67.52       63.61      5.89 o 
  -8   7   3        8.06        2.67      2.40 o 
  -7   7   3        0.76       -0.59      2.11 o 
  -6   7   3      150.98      157.29      4.34 o 
  -5   7   3      398.99      417.24      8.60 o 
  -4   7   3      118.07      116.97      2.77 o 
  -3   7   3        0.07        2.26      0.85 o 
  -2   7   3      239.30      255.70      3.48 o 
  -1   7   3       80.55       98.38      2.30 o 
   0   7   3       94.46      107.69      2.25 o 
   1   7   3        0.67        2.09      0.92 o 
   2   7   3        0.07       -0.57      1.05 o 
   3   7   3      156.42      144.03      4.45 o 
   4   7   3       26.05       21.47      2.70 o 
   5   7   3      128.71      105.06      5.45 o 
   6   7   3       18.94       12.51      4.22 o 
   7   7   3        0.19        0.95      3.64 o 
  -9   8   3      213.73      233.79     10.70 o 
  -8   8   3        8.28        3.62      3.28 o 
  -7   8   3      250.09      218.40      6.62 o 
  -6   8   3        0.00        1.89      1.68 o 
  -5   8   3       95.24       84.53      4.54 o 
  -4   8   3        0.92       -0.31      1.01 o 
  -3   8   3       22.32       19.19      1.20 o 
  -2   8   3      383.07      399.38      6.54 o 
  -1   8   3        8.13        5.53      0.97 o 
   0   8   3      143.55      153.13      3.41 o 
   1   8   3        5.84        4.91      1.69 o 
   2   8   3       25.61       22.02      1.97 o 
   3   8   3       52.20       59.24      3.10 o 
   4   8   3      239.59      238.94      6.82 o 
   5   8   3       87.48       85.13      5.94 o 
   6   8   3        0.67        1.69      6.49 o 
   7   8   3       18.83        9.58      4.31 o 
  -9   9   3        6.43        6.39      3.75 o 
  -8   9   3      176.12      168.40      8.16 o 
  -7   9   3      450.31      465.58     12.73 o 
  -6   9   3       19.75       17.47      2.34 o 
  -5   9   3      152.13      138.80      3.58 o 
  -4   9   3       78.46       84.44      2.42 o 
  -3   9   3       10.31       11.13      1.44 o 
  -2   9   3        1.84        0.56      1.22 o 
  -1   9   3      138.14      148.29      3.52 o 
   0   9   3       31.36       38.38      1.97 o 
   1   9   3      202.34      202.29      4.97 o 
   2   9   3      270.76      255.91      6.49 o 
   3   9   3       34.30       28.74      3.81 o 
   4   9   3       21.90       21.31      3.76 o 
   5   9   3       49.97       45.66      5.17 o 
   6   9   3       16.06       21.64      9.45 o 
  -8  10   3        1.47        5.91      9.28 o 
  -7  10   3       29.99       36.59      5.50 o 
  -6  10   3       14.45       23.96      4.10 o 
  -5  10   3      379.74      378.13      7.54 o 
  -4  10   3        0.26        0.59      1.44 o 
  -3  10   3      457.80      439.03     13.25 o 
  -2  10   3       31.41       42.09      2.36 o 
  -1  10   3        5.06        5.28      1.33 o 
   0  10   3        0.51        0.84      1.26 o 
   1  10   3        7.19        6.47      1.97 o 
   2  10   3        0.47        0.51      2.05 o 
   3  10   3       73.96       63.74     11.54 o 
   4  10   3        2.40        6.37      8.91 o 
   5  10   3       36.93       33.87      6.18 o 
   6  10   3        5.60       17.92      6.43 o 
  -8  11   3       84.17       82.71     13.18 o 
  -7  11   3        0.50       -5.76      5.76 o 
  -6  11   3       81.56       80.36      6.50 o 
  -5  11   3       63.83       61.35      5.58 o 
  -4  11   3        0.97       -0.49      5.47 o 
  -3  11   3       82.46       60.73      3.82 o 
  -2  11   3        0.27        1.20      1.80 o 
  -1  11   3      113.77      119.76      6.60 o 
   0  11   3        0.46       -1.28      2.24 o 
   1  11   3        0.13       -0.08      3.18 o 
   2  11   3        7.05        8.24      3.60 o 
   3  11   3        0.21       -1.73      3.41 o 
   4  11   3        4.70        5.20      4.48 o 
   5  11   3        5.57        8.24      7.05 o 
  -7  12   3       15.07       23.85      8.75 o 
  -6  12   3        7.87       18.70      7.98 o 
  -5  12   3        0.86        3.73      3.37 o 
  -4  12   3        0.15        3.10      3.04 o 
  -3  12   3       93.08       84.97      6.59 o 
  -2  12   3        2.79       -0.06      4.52 o 
  -1  12   3       65.29       57.38      6.00 o 
   0  12   3       26.43       26.21      6.80 o 
   1  12   3        0.01        4.20      4.85 o 
   2  12   3       30.37       18.77      6.37 o 
   3  12   3        0.17        6.88      3.94 o 
   4  12   3        0.56       -0.20      4.18 o 
  -7  13   3       42.05       41.40     10.25 o 
  -6  13   3        1.20        1.74      5.88 o 
  -5  13   3        0.36       -0.44      5.35 o 
  -4  13   3        1.04        0.42      3.07 o 
  -3  13   3        9.11        8.98      3.53 o 
  -2  13   3       22.65       25.64      4.56 o 
  -1  13   3        6.32       18.30      4.65 o 
   0  13   3        0.05        4.85      5.41 o 
   1  13   3        3.11        0.15      4.64 o 
   2  13   3       21.26       27.24      7.86 o 
   3  13   3        2.45        7.46      4.50 o 
  -5  14   3        0.02       -2.54      5.64 o 
  -4  14   3        0.10       -3.01      5.41 o 
  -3  14   3       26.20       29.28      4.75 o 
  -2  14   3        3.04       11.82      4.20 o 
  -1  14   3        0.05        7.12      5.82 o 
   0  14   3       10.40       15.17      5.00 o 
   1  14   3       29.57       38.24      8.84 o 
   2  14   3        7.19        3.25      6.12 o 
  -4  15   3        9.17        4.20      6.62 o 
  -3  15   3       33.02       21.63      8.04 o 
  -2  15   3      152.80      157.76     14.45 o 
  -1  15   3        5.95       16.52      7.33 o 
   0  15   3       19.23       19.23      5.52 o 
  -1 -16   4       29.13       35.95      4.78 o 
   0 -16   4       37.60       39.86      5.44 o 
   1 -16   4        0.54        2.61      3.15 o 
   2 -16   4      103.98      116.69      6.96 o 
   3 -16   4       78.37       91.32      5.67 o 
   4 -16   4       44.81       51.58      6.57 o 
  -3 -15   4       10.01       13.04      4.36 o 
  -2 -15   4        1.92        3.34      3.41 o 
  -1 -15   4        0.25       -0.04      3.13 o 
   0 -15   4      257.06      252.76      8.52 o 
   1 -15   4       36.11       33.76      3.68 o 
   2 -15   4       73.40       66.58      4.66 o 
   3 -15   4       20.87       16.51      5.28 o 
   4 -15   4       23.47       21.44      3.68 o 
   5 -15   4        0.11       -8.35      8.86 o 
   6 -15   4        3.16        0.42      2.56 o 
  -4 -14   4       38.38       40.50      9.43 o 
  -3 -14   4       38.24       43.30      4.23 o 
  -2 -14   4        0.00        0.38      2.22 o 
  -1 -14   4       46.65       44.02      4.24 o 
   0 -14   4      188.40      201.93      6.94 o 
   1 -14   4        1.96       -2.18      2.18 o 
   2 -14   4       97.30      104.33      5.28 o 
   3 -14   4        0.10        1.47      2.35 o 
   4 -14   4        0.00       -2.68      2.68 o 
   5 -14   4        0.09       -0.61      1.57 o 
   6 -14   4       22.09       15.46      5.26 o 
  -5 -13   4        6.60        5.54      3.76 o 
  -4 -13   4       32.54       26.52      3.97 o 
  -3 -13   4        5.24        5.72      2.63 o 
  -2 -13   4        5.59        4.63      2.20 o 
  -1 -13   4        1.93        4.19      1.88 o 
   0 -13   4       80.87       97.44      4.05 o 
   1 -13   4      119.98      131.24      5.32 o 
   2 -13   4      234.96      241.92      6.58 o 
   3 -13   4       35.08       40.48      3.78 o 
   4 -13   4       77.99       87.22      4.58 o 
   5 -13   4      128.65      128.51      5.29 o 
   6 -13   4       68.16       84.09      7.94 o 
   7 -13   4       13.58        8.79      5.23 o 
  -6 -12   4        5.51        3.08      3.15 o 
  -5 -12   4        0.00        1.19      2.65 o 
  -4 -12   4       68.69       62.01      3.68 o 
  -3 -12   4        2.76        0.67      1.79 o 
  -2 -12   4        0.11        0.82      1.44 o 
  -1 -12   4      107.75      118.05      3.10 o 
   0 -12   4      481.65      516.91      7.89 o 
   1 -12   4      603.20      562.48     12.38 o 
   2 -12   4       77.52       68.93      2.76 o 
   3 -12   4        1.50       -1.76      2.03 o 
   4 -12   4       33.82       45.55      3.06 o 
   5 -12   4      317.39      322.33      8.51 o 
   6 -12   4       44.96       49.19      6.61 o 
   7 -12   4       38.38       39.95     11.29 o 
   8 -12   4        1.82       -5.55     11.91 o 
  -6 -11   4       23.02       18.34      3.58 o 
  -5 -11   4       15.45       13.81      2.96 o 
  -4 -11   4       20.24       20.45      2.67 o 
  -3 -11   4      111.43      124.36      3.81 o 
  -2 -11   4      105.23      117.46      3.27 o 
  -1 -11   4       10.69       13.16      1.42 o 
   0 -11   4       88.53       88.24      2.46 o 
   1 -11   4       66.54       58.18      2.08 o 
   2 -11   4      755.23      762.10     13.00 o 
   3 -11   4      523.14      488.24      6.92 o 
   4 -11   4      117.03      106.31      3.97 o 
   5 -11   4       24.80       25.63      4.51 o 
   6 -11   4      382.93      393.12     15.86 o 
   7 -11   4       10.25        7.41      4.52 o 
   8 -11   4        3.27       -0.37      4.63 o 
  -7 -10   4        0.58       -0.99      3.01 o 
  -6 -10   4        4.78        2.93      2.75 o 
  -5 -10   4        5.13        7.99      2.64 o 
  -4 -10   4        0.05       -1.85      1.85 o 
  -3 -10   4        7.07        5.88      1.56 o 
  -2 -10   4      152.44      166.16      3.66 o 
  -1 -10   4     1119.42     1109.55     13.58 o 
   0 -10   4      151.89      174.31      3.22 o 
   1 -10   4      863.78      836.85     11.05 o 
   2 -10   4      362.64      339.67      5.79 o 
   3 -10   4      837.49      895.86     11.29 o 
   4 -10   4      899.71      912.51     11.85 o 
   5 -10   4      354.40      327.31      8.66 o 
   6 -10   4      730.44      757.04     18.56 o 
   7 -10   4        5.11        3.03      4.23 o 
   8 -10   4        6.43       -2.84      6.12 o 
   9 -10   4        1.65        2.75      7.12 o 
  -7  -9   4       21.78       20.80      3.77 o 
  -6  -9   4      129.90      125.94      8.79 o 
  -5  -9   4      122.59      116.05      4.72 o 
  -4  -9   4        0.09       -0.23      1.54 o 
  -3  -9   4      123.35      132.04      3.36 o 
  -2  -9   4      267.96      269.06      5.01 o 
  -1  -9   4       97.86      123.70      2.69 o 
   0  -9   4       51.85       47.35      1.72 o 
   1  -9   4       75.44       85.77      2.81 o 
   2  -9   4        6.55       12.12      1.17 o 
   3  -9   4      167.24      169.72      3.47 o 
   4  -9   4      927.30      948.10     13.35 o 
   5  -9   4        6.20        7.78      1.92 o 
   6  -9   4      699.27      718.83     17.29 o 
   7  -9   4      149.29      179.80     11.14 o 
   8  -9   4       74.51      100.00      9.41 o 
   9  -9   4       21.54       26.28      5.66 o 
  -8  -8   4        2.07       -1.84      3.09 o 
  -7  -8   4       13.84        7.90      3.11 o 
  -6  -8   4        6.29        2.70      2.56 o 
  -5  -8   4       69.30       73.98      4.32 o 
  -4  -8   4       47.51       41.70      2.31 o 
  -3  -8   4      355.72      385.34      6.47 o 
  -2  -8   4      949.69      937.83     12.40 o 
  -1  -8   4       11.74       12.08      1.04 o 
   0  -8   4        3.23        5.46      0.69 o 
   1  -8   4      848.55      949.81     13.12 o 
   2  -8   4      317.96      344.59      8.31 o 
   3  -8   4      308.83      291.57      4.97 o 
   4  -8   4       15.39        9.57      1.45 o 
   5  -8   4       66.74       63.70      2.48 o 
   6  -8   4     2918.01     2908.63     74.15 o 
   7  -8   4      127.49      126.09     18.38 o 
   8  -8   4      324.80      318.72     23.71 o 
   9  -8   4      211.22      203.91     10.54 o 
  -8  -7   4       70.07       64.80      5.43 o 
  -7  -7   4       22.11       29.05      3.96 o 
  -6  -7   4        0.23       -2.16      2.16 o 
  -5  -7   4        4.09        5.40      2.14 o 
  -4  -7   4       54.44       49.93      2.58 o 
  -3  -7   4       20.75       18.11      1.69 o 
  -2  -7   4      143.39      153.37      3.08 o 
  -1  -7   4       23.84       28.52      1.17 o 
   0  -7   4      201.39      238.44      3.97 o 
   1  -7   4      380.92      358.24      5.51 o 
   2  -7   4      912.20      991.84     10.77 o 
   3  -7   4       23.75       13.38      1.06 o 
   4  -7   4      352.48      337.85      5.93 o 
   5  -7   4      201.33      182.33      4.09 o 
   6  -7   4       94.12       94.53      4.76 o 
   7  -7   4       20.81       22.88      5.76 o 
   8  -7   4      217.06      211.89     10.33 o 
   9  -7   4      167.02      174.38      9.91 o 
  -9  -6   4       14.63        8.79      3.77 o 
  -8  -6   4       94.48      112.78      6.45 o 
  -7  -6   4       50.55       61.72      4.78 o 
  -6  -6   4        1.38       -1.06      2.11 o 
  -5  -6   4        0.91        0.54      1.89 o 
  -4  -6   4      921.08      885.14     13.96 o 
  -3  -6   4      426.22      458.47      7.81 o 
  -2  -6   4      960.34     1005.93     12.75 o 
  -1  -6   4     1763.94     1610.66     20.90 o 
   1  -6   4      747.34      786.56      9.77 o 
   2  -6   4    10765.61    11452.90    113.14 o 
   3  -6   4       10.70        4.91      0.76 o 
   4  -6   4      551.22      561.65      7.48 o 
   5  -6   4      129.69      140.73      3.91 o 
   6  -6   4        1.67        8.16      1.92 o 
   7  -6   4       44.07       39.42      4.19 o 
   8  -6   4       73.72       67.35      6.70 o 
   9  -6   4        3.64       -0.20      3.99 o 
  -9  -5   4       48.31       56.83      5.67 o 
  -8  -5   4        6.08        8.24      3.35 o 
  -7  -5   4       10.08       11.70      3.17 o 
  -6  -5   4       37.02       24.32      2.64 o 
  -5  -5   4        3.25        1.85      1.57 o 
  -4  -5   4        3.81        0.32      1.25 o 
  -3  -5   4     1107.33     1112.09     20.62 o 
  -2  -5   4      368.62      321.23      5.30 o 
  -1  -5   4      680.45      775.20     10.46 o 
   0  -5   4      909.88      931.23     27.27 o 
   1  -5   4        8.34        7.11      0.62 o 
   2  -5   4      579.22      514.93      6.22 o 
   3  -5   4       40.10       40.25      1.59 o 
   4  -5   4     1116.62     1273.05     15.75 o 
   5  -5   4       82.00       90.40      3.04 o 
   6  -5   4      138.02      117.67      3.81 o 
   7  -5   4        9.20        6.49      2.24 o 
   8  -5   4       57.55       58.82      4.32 o 
   9  -5   4       15.12        8.07      3.26 o 
  -9  -4   4        5.28        3.94      3.51 o 
  -8  -4   4       16.90       11.39      3.47 o 
  -7  -4   4        2.43        3.15      2.68 o 
  -6  -4   4       42.70       49.35      2.80 o 
  -5  -4   4       28.18       28.53      2.23 o 
  -4  -4   4     1465.73     1520.97     19.90 o 
  -3  -4   4       44.16       40.64      1.80 o 
  -2  -4   4      933.89      986.38     15.25 o 
  -1  -4   4     5753.92     5744.91     71.74 o 
   0  -4   4     4287.88     4534.71    124.64 o 
   1  -4   4        3.89        3.01      0.37 o 
   2  -4   4       11.36       13.61      0.83 o 
   3  -4   4      488.89      494.14      6.14 o 
   4  -4   4       43.64       38.84      3.08 o 
   5  -4   4       98.69       99.84      3.00 o 
   6  -4   4       56.34       56.38      2.66 o 
   7  -4   4       76.26       71.35      4.12 o 
   8  -4   4       30.74       34.13      3.37 o 
   9  -4   4       20.61       17.35      4.37 o 
  -9  -3   4        2.52        1.99      3.11 o 
  -8  -3   4        8.27        6.92      3.25 o 
  -7  -3   4      602.15      607.49     12.32 o 
  -6  -3   4      152.45      162.79      4.81 o 
  -5  -3   4       27.54       34.93      2.37 o 
  -4  -3   4      792.37      715.49     10.49 o 
  -3  -3   4      402.71      381.03      5.26 o 
  -2  -3   4     1531.31     1464.00     16.39 o 
  -1  -3   4     5107.90     4558.08     48.54 o 
   0  -3   4     1418.35     1363.82     16.18 o 
   1  -3   4      405.09      343.54      4.03 o 
   2  -3   4      676.54      824.10      8.34 o 
   3  -3   4      554.80      539.03      6.68 o 
   4  -3   4       88.07       82.97      2.33 o 
   5  -3   4      870.54      839.56     10.30 o 
   6  -3   4      131.15      131.07      3.77 o 
   7  -3   4        0.00        2.58      1.88 o 
   8  -3   4       23.48       24.55      3.13 o 
   9  -3   4        8.58        5.45      5.08 o 
 -10  -2   4        8.18        6.01      4.33 o 
  -9  -2   4       17.30        9.26      5.59 o 
  -8  -2   4       27.09       25.95      3.40 o 
  -7  -2   4        0.06       -2.82      3.11 o 
  -6  -2   4       35.21       29.62      2.44 o 
  -5  -2   4      388.73      369.98      7.56 o 
  -4  -2   4     1104.34     1084.29     14.68 o 
  -3  -2   4       56.23       43.57      1.87 o 
  -2  -2   4     3084.84     3175.74     32.07 o 
  -1  -2   4      652.91      636.13      6.50 o 
   0  -2   4      393.94      422.43      4.46 o 
   1  -2   4      140.21      126.27      1.91 o 
   2  -2   4     4183.71     4321.42     40.88 o 
   3  -2   4      776.16      772.69      9.36 o 
   4  -2   4      627.04      599.85      7.23 o 
   5  -2   4      281.90      289.02      7.36 o 
   6  -2   4        9.61       10.01      1.71 o 
   7  -2   4        6.25        3.04      1.94 o 
   8  -2   4       55.50       42.88      3.59 o 
   9  -2   4        0.26       -2.37      2.74 o 
 -10  -1   4       23.71       20.73      5.35 o 
  -9  -1   4        0.01       -1.10      2.96 o 
  -8  -1   4       58.79       53.63      4.17 o 
  -7  -1   4        5.33        0.38      1.83 o 
  -6  -1   4       29.00       30.63      2.65 o 
  -5  -1   4     1115.42     1077.24     18.65 o 
  -4  -1   4      312.10      301.52      5.71 o 
  -3  -1   4     2048.72     2002.85     23.47 o 
  -2  -1   4      779.48      725.35      7.36 o 
  -1  -1   4     1437.85     1411.91     13.05 o 
   0  -1   4      195.29      164.76      2.09 o 
   1  -1   4     1215.24     1278.22     11.99 o 
   2  -1   4      145.42      132.95      2.15 o 
   3  -1   4       14.89        8.67      0.98 o 
   4  -1   4      807.56      732.83      9.56 o 
   5  -1   4      170.67      155.29      3.61 o 
   6  -1   4       26.37       27.97      2.29 o 
   7  -1   4       11.64        8.48      2.03 o 
   8  -1   4        0.59       -1.96      2.43 o 
   9  -1   4        3.05        3.60      3.08 o 
 -10   0   4        3.29        3.05      3.98 o 
  -9   0   4       18.67       13.29      3.55 o 
  -8   0   4      112.91      113.66      5.38 o 
  -7   0   4        5.41       10.09      2.39 o 
  -6   0   4      755.25      736.80     13.02 o 
  -5   0   4      268.14      234.62      8.46 o 
  -4   0   4      470.38      510.32      7.55 o 
  -3   0   4      531.52      580.12      6.83 o 
  -2   0   4       41.37       40.59      1.25 o 
  -1   0   4     1946.04     1984.22     18.14 o 
   0   0   4        3.41        7.73      0.79 o 
   1   0   4     1212.07     1090.25     10.53 o 
   2   0   4      113.12       84.62      1.69 o 
   3   0   4       10.13        9.56      0.96 o 
   4   0   4      391.80      410.64      5.87 o 
   5   0   4       11.19       12.94      1.55 o 
   6   0   4       12.97       12.34      1.74 o 
   7   0   4        1.01        0.74      1.73 o 
   8   0   4       63.22       68.40      6.82 o 
   9   0   4        3.95       -0.03      3.17 o 
 -10   1   4        0.01       -2.22      3.18 o 
  -9   1   4      158.10      183.11      7.94 o 
  -8   1   4       81.10       79.43      4.67 o 
  -7   1   4      123.36      117.98      4.97 o 
  -6   1   4       96.82      103.66      4.18 o 
  -5   1   4        7.81        8.66      1.53 o 
  -4   1   4       31.37       33.98      1.79 o 
  -3   1   4      455.08      451.27      5.50 o 
  -2   1   4      225.44      338.57      4.12 o 
  -1   1   4    20400.14    19958.91    177.51 o 
   0   1   4      531.50      504.31      6.10 o 
   1   1   4      416.95      417.76      4.82 o 
   2   1   4      203.66      210.02      3.85 o 
   3   1   4     2168.23     2328.59     23.26 o 
   4   1   4       45.51       38.92      1.92 o 
   5   1   4       31.53       22.49      1.85 o 
   6   1   4       20.15       17.48      2.01 o 
   7   1   4      119.84      122.34      5.36 o 
   8   1   4       15.58       17.00      3.61 o 
   9   1   4        0.29       -1.82      3.06 o 
 -10   2   4        1.74       -3.00      3.00 o 
  -9   2   4        1.41        2.16      3.09 o 
  -8   2   4      149.83      168.84      6.23 o 
  -7   2   4      100.83       91.43      4.38 o 
  -6   2   4      484.43      492.24      8.97 o 
  -5   2   4      109.69       99.42      3.27 o 
  -4   2   4     1425.09     1472.91     15.62 o 
  -3   2   4       15.10        5.57      0.85 o 
  -2   2   4        7.83        2.06      0.64 o 
  -1   2   4      242.13      218.93      3.21 o 
   0   2   4    13295.95    13400.98    123.68 o 
   1   2   4     2959.26     2926.98     25.53 o 
   2   2   4     1109.95     1220.29     12.22 o 
   3   2   4     1666.43     1655.91     19.04 o 
   4   2   4      308.19      292.96      4.80 o 
   5   2   4      465.99      475.84      7.44 o 
   6   2   4       32.98       50.77      2.92 o 
   7   2   4       53.84       60.65      4.21 o 
   8   2   4        0.56       -1.14      2.67 o 
   9   2   4        3.94        7.38      3.41 o 
 -10   3   4        0.65        4.74      3.32 o 
  -9   3   4       64.73       70.17      5.46 o 
  -8   3   4       18.15       20.13      3.50 o 
  -7   3   4        6.66        9.72      2.30 o 
  -6   3   4      345.94      389.08      7.15 o 
  -5   3   4       58.45       48.62      2.21 o 
  -4   3   4      396.27      455.29      6.19 o 
  -3   3   4      690.11      665.67      7.41 o 
  -2   3   4       75.21       64.53      2.04 o 
  -1   3   4     1570.88     1525.44     16.43 o 
   0   3   4      459.45      399.90      5.42 o 
   1   3   4       55.87       51.13      1.66 o 
   2   3   4        0.38        7.40      0.98 o 
   3   3   4     2494.38     2511.49     26.75 o 
   4   3   4      115.35      112.77      3.18 o 
   5   3   4      297.05      308.43      5.80 o 
   6   3   4       73.19       63.71      3.44 o 
   7   3   4        1.40        3.98      2.34 o 
   8   3   4       64.06       76.44      6.56 o 
   9   3   4        2.78        1.36      4.70 o 
 -10   4   4       89.44       76.31      6.11 o 
  -9   4   4       12.84       13.18      3.68 o 
  -8   4   4       71.98       73.18      5.03 o 
  -7   4   4       61.81       60.02      3.44 o 
  -6   4   4      496.64      541.71      9.32 o 
  -5   4   4      196.35      227.99      4.29 o 
  -4   4   4     1233.73     1376.14     14.85 o 
  -3   4   4        0.99        7.37      0.93 o 
  -2   4   4      173.47      204.71      3.60 o 
  -1   4   4     1204.11     1156.93     13.98 o 
   0   4   4      538.53      520.02      7.87 o 
   1   4   4      714.48      684.38      8.04 o 
   2   4   4     2775.56     2756.82     27.30 o 
   3   4   4     1073.03      937.01     12.40 o 
   4   4   4        1.31        1.19      1.44 o 
   5   4   4       93.19       84.03      3.49 o 
   6   4   4      164.50      149.48      8.43 o 
   7   4   4        1.09       -3.30      3.94 o 
   8   4   4        2.01       -1.42      5.39 o 
 -10   5   4       31.82       30.27      5.47 o 
  -9   5   4       30.38       23.78      4.05 o 
  -8   5   4       56.59       39.69      4.07 o 
  -7   5   4        2.08        2.31      2.19 o 
  -6   5   4        0.04        0.12      1.45 o 
  -5   5   4        6.89        3.91      1.25 o 
  -4   5   4      732.65      766.22      9.77 o 
  -3   5   4     2296.65     2424.07     23.04 o 
  -2   5   4      107.76      157.51      3.26 o 
  -1   5   4      193.88      201.39      3.67 o 
   0   5   4     1600.98     1582.07     17.28 o 
   1   5   4     2341.66     2285.80     21.65 o 
   2   5   4      543.86      551.80     10.27 o 
   3   5   4      559.96      571.20      8.78 o 
   4   5   4        9.55        7.82      1.70 o 
   5   5   4        0.13       -1.07      1.88 o 
   6   5   4        2.86        3.75      2.32 o 
   7   5   4       20.27       24.02      3.45 o 
   8   5   4        8.12       12.65      5.48 o 
  -9   6   4        2.89        7.80      3.24 o 
  -8   6   4        0.15       -2.37      2.61 o 
  -7   6   4       17.36       14.77      2.64 o 
  -6   6   4        3.98        1.46      1.31 o 
  -5   6   4      241.60      226.81      4.32 o 
  -4   6   4       16.52       16.76      1.36 o 
  -3   6   4       21.31       20.20      1.42 o 
  -2   6   4     1881.32     1878.10     20.52 o 
  -1   6   4     1458.48     1521.23     16.55 o 
   0   6   4      225.66      239.42      3.81 o 
   1   6   4      241.28      257.22      4.20 o 
   2   6   4      504.44      484.83      7.75 o 
   3   6   4       67.95       62.35      2.97 o 
   4   6   4       41.40       45.87      2.75 o 
   5   6   4      118.29      112.98      7.44 o 
   6   6   4       26.38       39.64      3.77 o 
   7   6   4       17.55       19.25      5.32 o 
   8   6   4        3.82        9.73      4.99 o 
  -9   7   4       16.87       23.66      4.55 o 
  -8   7   4       21.33       17.26      3.10 o 
  -7   7   4       27.39       30.34      3.14 o 
  -6   7   4        3.52        0.61      1.49 o 
  -5   7   4       14.86       12.27      1.54 o 
  -4   7   4       32.04       29.73      1.79 o 
  -3   7   4        0.01        0.64      0.91 o 
  -2   7   4      203.16      227.24      4.03 o 
  -1   7   4      382.48      417.13      5.43 o 
   0   7   4        9.54        7.93      0.94 o 
   1   7   4      237.52      253.10      4.31 o 
   2   7   4      103.99      117.16      3.45 o 
   3   7   4       18.18       21.78      2.49 o 
   4   7   4       40.51       34.30      3.61 o 
   5   7   4        2.64       -0.80      2.98 o 
   6   7   4       66.16       63.19      5.93 o 
   7   7   4        0.07       -0.02      3.55 o 
  -9   8   4       26.41       34.57      4.91 o 
  -8   8   4      104.89      102.11      6.46 o 
  -7   8   4      142.03      135.95      7.51 o 
  -6   8   4        0.32       -0.04      1.64 o 
  -5   8   4        0.00        0.69      1.29 o 
  -4   8   4        0.29       -0.12      1.04 o 
  -3   8   4      276.63      279.59      4.07 o 
  -2   8   4       78.10       88.18      1.85 o 
  -1   8   4      284.27      266.41      4.38 o 
   0   8   4      541.40      557.75      6.99 o 
   1   8   4       83.45       72.69      2.61 o 
   2   8   4       61.53       66.49      3.21 o 
   3   8   4       16.64       22.58      2.70 o 
   4   8   4       17.25       24.47      3.49 o 
   5   8   4       12.74        6.61      4.36 o 
   6   8   4       29.57       28.95      4.96 o 
   7   8   4        0.01        1.31      4.86 o 
  -9   9   4       66.74       68.85      7.80 o 
  -8   9   4      379.85      383.69     12.19 o 
  -7   9   4        1.66        3.68      3.00 o 
  -6   9   4      185.28      150.77      5.06 o 
  -5   9   4       18.85       15.91      1.94 o 
  -4   9   4        0.27        0.84      1.15 o 
  -3   9   4       46.44       49.59      2.09 o 
  -2   9   4       40.29       47.77      2.40 o 
  -1   9   4        1.30        0.08      0.97 o 
   0   9   4        2.84        3.40      1.28 o 
   1   9   4       10.25        9.16      1.91 o 
   2   9   4        6.91        8.94      2.05 o 
   3   9   4        4.34        0.89      2.81 o 
   4   9   4        5.91       11.81      4.57 o 
   5   9   4        0.68       -3.96      4.01 o 
   6   9   4       24.51       24.39      6.26 o 
  -8  10   4       11.90       11.12      5.20 o 
  -7  10   4      150.95      154.66     11.37 o 
  -6  10   4       25.87       21.97      5.89 o 
  -5  10   4       64.52       52.88      2.85 o 
  -4  10   4       88.45       89.48      4.04 o 
  -3  10   4       13.96        6.45      1.92 o 
  -2  10   4        2.67        6.54      1.66 o 
  -1  10   4       18.70       14.75      1.47 o 
   0  10   4       47.62       48.03      3.06 o 
   1  10   4       18.25       17.41      3.29 o 
   2  10   4       19.22        5.85      3.61 o 
   3  10   4       41.65       35.16      6.32 o 
   4  10   4       14.55       16.58      5.19 o 
   5  10   4        0.00        1.36      4.45 o 
  -8  11   4       41.60       65.53      8.76 o 
  -7  11   4      174.56      175.29      8.76 o 
  -6  11   4      111.80      104.63      5.74 o 
  -5  11   4        4.04       -0.67      3.44 o 
  -4  11   4      366.82      342.12     12.90 o 
  -3  11   4      147.66      115.53      8.57 o 
  -2  11   4       90.50       94.65      5.77 o 
  -1  11   4      165.94      187.08      6.24 o 
   0  11   4       12.23        7.45      4.52 o 
   1  11   4       39.25       39.62      7.68 o 
   2  11   4        0.01        0.07      3.29 o 
   3  11   4        2.29        2.32      3.77 o 
   4  11   4        8.37        6.61      4.64 o 
   5  11   4        4.01        0.61      4.87 o 
  -7  12   4       40.18       50.14     11.26 o 
  -6  12   4      130.67      120.40      8.61 o 
  -5  12   4       11.21       10.77      3.81 o 
  -4  12   4      302.13      271.19     19.27 o 
  -3  12   4        0.00       -1.41      3.11 o 
  -2  12   4      149.11      145.54     13.19 o 
  -1  12   4        8.44       13.44      6.77 o 
   0  12   4        0.07        7.00      5.23 o 
   1  12   4       21.11        8.39      5.56 o 
   2  12   4       35.96       24.23      7.39 o 
   3  12   4       13.76       14.81      5.00 o 
   4  12   4        7.67        6.30      5.73 o 
  -6  13   4       15.93       20.45      8.57 o 
  -5  13   4       10.41       26.92      8.54 o 
  -4  13   4        4.64        3.48      8.51 o 
  -3  13   4        8.43        6.46      3.81 o 
  -2  13   4       37.89       41.96      5.57 o 
  -1  13   4       55.69       55.75      6.48 o 
   0  13   4        4.14        5.88      5.61 o 
   1  13   4        0.01        7.51      5.38 o 
   2  13   4        5.15       -2.81      5.47 o 
   3  13   4        7.74        6.23      6.53 o 
  -5  14   4       11.09        0.86      6.59 o 
  -4  14   4        7.31        5.88      6.71 o 
  -3  14   4       14.60       12.54      5.76 o 
  -2  14   4       18.29       30.56      6.09 o 
  -1  14   4        0.26        6.65      6.12 o 
   0  14   4        8.53       11.04      4.93 o 
   1  14   4        0.53       -2.98      4.85 o 
  -2  15   4        4.02        5.36      4.96 o 
  -2 -16   5       16.90       13.84      3.27 o 
  -1 -16   5        0.01        3.35      3.81 o 
   0 -16   5      118.56      119.92      6.72 o 
   1 -16   5        0.62       -1.22      2.79 o 
   2 -16   5       61.06       57.29      4.43 o 
   3 -16   5        0.24       -0.77      2.73 o 
   4 -16   5        5.50       -2.30      2.87 o 
  -3 -15   5        0.00        1.42      4.89 o 
  -2 -15   5        9.70        9.99      2.79 o 
  -1 -15   5       80.75       84.23      6.10 o 
   0 -15   5        2.26        2.48      2.29 o 
   1 -15   5       72.19       77.39      4.50 o 
   2 -15   5       13.91       15.12      4.33 o 
   3 -15   5      176.17      166.52      6.97 o 
   4 -15   5       16.23       18.64      6.04 o 
   5 -15   5        0.40       -4.13      4.36 o 
   6 -15   5        4.33        4.31      2.43 o 
  -4 -14   5        9.20        1.69      3.14 o 
  -3 -14   5        4.48        3.08      2.70 o 
  -2 -14   5        8.29        7.21      2.57 o 
  -1 -14   5       18.30       16.06      2.26 o 
   0 -14   5       38.59       39.97      2.86 o 
   1 -14   5      350.10      340.90      9.60 o 
   2 -14   5       33.99       48.22      3.70 o 
   3 -14   5      143.44      143.07      6.18 o 
   4 -14   5        0.00       -1.29      2.44 o 
   5 -14   5        6.10        4.35      3.76 o 
   6 -14   5       15.29       11.70      2.99 o 
  -5 -13   5      117.30      112.25      8.75 o 
  -4 -13   5        2.40       -1.36      2.84 o 
  -3 -13   5       29.68       24.77      2.84 o 
  -2 -13   5        0.26       -1.50      1.50 o 
  -1 -13   5        2.69        3.61      1.49 o 
   0 -13   5      317.71      333.62      6.50 o 
   1 -13   5      125.93      132.74      4.60 o 
   2 -13   5        9.56        9.80      2.05 o 
   3 -13   5       32.09       24.19      3.16 o 
   4 -13   5       75.37       65.41      4.71 o 
   5 -13   5       30.83       35.44      2.44 o 
   6 -13   5        4.73        5.33      2.74 o 
   7 -13   5        0.15       -2.72      2.72 o 
  -6 -12   5        0.82       -2.78      2.78 o 
  -5 -12   5       17.59       13.63      3.27 o 
  -4 -12   5       43.44       46.72      3.40 o 
  -3 -12   5       75.35       72.59      3.69 o 
  -2 -12   5       31.39       32.38      2.14 o 
  -1 -12   5        2.60        1.45      1.58 o 
   0 -12   5       16.43       21.75      1.96 o 
   1 -12   5       52.38       51.62      2.33 o 
   2 -12   5      518.85      509.11      9.36 o 
   3 -12   5       68.73       46.80      3.14 o 
   4 -12   5        5.45        3.91      2.34 o 
   5 -12   5      186.40      191.35      5.31 o 
   6 -12   5        0.50        2.15      2.64 o 
   7 -12   5        3.45        6.55      4.17 o 
   8 -12   5        0.30       -0.90      5.59 o 
  -6 -11   5        2.18        4.32      3.07 o 
  -5 -11   5       13.50       10.62      3.00 o 
  -4 -11   5       14.40       19.36      3.98 o 
  -3 -11   5       27.02       29.25      2.49 o 
  -2 -11   5        1.53        1.89      1.27 o 
  -1 -11   5      175.14      184.06      3.91 o 
   0 -11   5       16.56       14.87      1.21 o 
   1 -11   5        6.16        7.14      1.13 o 
   2 -11   5       73.77       81.89      2.66 o 
   3 -11   5      415.27      441.22      8.69 o 
   4 -11   5       50.60       44.76      3.01 o 
   5 -11   5       23.01       22.03      4.12 o 
   6 -11   5       13.26        4.28      4.32 o 
   7 -11   5       18.51       13.21      4.96 o 
   8 -11   5       19.38       25.57      5.29 o 
  -7 -10   5        1.16       -3.15      4.56 o 
  -6 -10   5        1.70        0.59      2.68 o 
  -5 -10   5        2.37       -0.29      2.06 o 
  -4 -10   5        1.81        2.27      1.97 o 
  -3 -10   5       84.90       86.10      3.10 o 
  -2 -10   5       72.51       67.81      2.53 o 
  -1 -10   5        6.37        5.78      1.06 o 
   0 -10   5      255.21      263.18      3.96 o 
   1 -10   5       13.99       12.39      1.11 o 
   2 -10   5        0.75       -1.04      1.04 o 
   3 -10   5        1.80       -0.26      1.19 o 
   4 -10   5        3.76        0.00      1.19 o 
   5 -10   5        0.21       -3.37      3.43 o 
   6 -10   5        1.03       -0.85      2.93 o 
   7 -10   5        3.91        3.44      4.20 o 
   8 -10   5        0.12       -0.32      3.21 o 
  -8  -9   5        1.00       -1.30      6.00 o 
  -7  -9   5       64.40       55.89      4.79 o 
  -6  -9   5       13.30       18.68      3.32 o 
  -5  -9   5       14.30       12.23      3.18 o 
  -4  -9   5        6.73        5.28      1.63 o 
  -3  -9   5      513.38      506.19      9.15 o 
  -2  -9   5       17.98       26.93      1.71 o 
  -1  -9   5       20.71       23.09      1.40 o 
   0  -9   5      849.35      873.15     12.07 o 
   1  -9   5      298.66      307.40      4.57 o 
   2  -9   5       58.56       63.54      2.34 o 
   3  -9   5      683.16      672.71      8.15 o 
   4  -9   5       18.74       16.72      1.60 o 
   5  -9   5      185.06      214.90      5.88 o 
   6  -9   5       87.59       83.22      4.81 o 
   7  -9   5      137.40      141.97     12.09 o 
   8  -9   5        0.45       -3.64      3.64 o 
   9  -9   5       43.11       54.03      5.52 o 
  -8  -8   5       14.69       20.05      3.78 o 
  -7  -8   5        1.40       -1.05      2.70 o 
  -6  -8   5        1.97        0.99      2.53 o 
  -5  -8   5       55.50       64.24      4.90 o 
  -4  -8   5      320.53      320.87     10.44 o 
  -3  -8   5       66.18       69.55      2.82 o 
  -2  -8   5      276.60      274.44      5.23 o 
  -1  -8   5      198.50      168.06      2.96 o 
   0  -8   5      510.60      572.39      9.89 o 
   1  -8   5       76.60       91.91      1.91 o 
   2  -8   5     1089.30     1070.40     15.03 o 
   3  -8   5     1009.61     1025.12     13.58 o 
   4  -8   5        2.76        1.18      1.01 o 
   5  -8   5      226.69      250.33      4.86 o 
   6  -8   5      136.45      109.61      6.25 o 
   7  -8   5      497.40      498.42     18.81 o 
   8  -8   5       11.42       15.56      3.83 o 
   9  -8   5       11.65       11.63      4.01 o 
  -8  -7   5       46.32       55.89      5.20 o 
  -7  -7   5        4.71        3.40      2.84 o 
  -6  -7   5      274.17      261.07      8.21 o 
  -5  -7   5       71.99       82.85      3.73 o 
  -4  -7   5       71.43       77.85      3.24 o 
  -3  -7   5      342.93      374.32      6.22 o 
  -2  -7   5      120.17      132.36      3.22 o 
  -1  -7   5       42.32       48.89      1.55 o 
   0  -7   5     2228.40     2238.90     63.20 o 
   1  -7   5      353.64      423.30      6.25 o 
   2  -7   5      380.03      413.68      7.63 o 
   3  -7   5      191.55      142.74      3.03 o 
   4  -7   5        0.95        1.54      0.87 o 
   5  -7   5      178.97      173.35      3.99 o 
   6  -7   5     1495.80     1518.57     38.43 o 
   7  -7   5     1611.15     1593.46     32.97 o 
   8  -7   5       19.81       26.52      4.21 o 
   9  -7   5      124.95      112.79      7.37 o 
  -9  -6   5       38.68       39.07      9.61 o 
  -8  -6   5        4.78        2.05      3.20 o 
  -7  -6   5        3.01        1.52      2.79 o 
  -6  -6   5      469.86      476.24     10.01 o 
  -5  -6   5      358.46      345.45      7.63 o 
  -4  -6   5       81.57       99.49      3.63 o 
  -3  -6   5      375.08      361.79      7.30 o 
  -2  -6   5        0.04        2.04      0.76 o 
  -1  -6   5      148.94      164.19      2.69 o 
   0  -6   5       10.71       24.20      2.57 o 
   1  -6   5     3361.74     3661.89     46.85 o 
   2  -6   5        6.21       10.31      0.94 o 
   3  -6   5      496.16      489.86      5.94 o 
   4  -6   5       26.37       23.64      1.62 o 
   5  -6   5        0.34       -0.90      1.21 o 
   6  -6   5      135.80      138.21      4.26 o 
   7  -6   5       79.67       73.76      5.12 o 
   8  -6   5       20.46       23.70      3.96 o 
   9  -6   5       28.51       31.42      4.68 o 
  -9  -5   5       83.92      105.73      6.71 o 
  -8  -5   5       83.60      107.41      6.15 o 
  -7  -5   5       10.38        7.26      3.05 o 
  -6  -5   5      248.35      260.36      7.01 o 
  -5  -5   5      110.69      113.20      4.66 o 
  -4  -5   5      112.24       97.07      3.49 o 
  -3  -5   5      175.39      169.97      4.50 o 
  -2  -5   5      576.35      599.89      8.19 o 
  -1  -5   5      332.67      262.05      4.04 o 
   0  -5   5      271.86      259.44      9.25 o 
   1  -5   5      657.98      708.02      8.89 o 
   2  -5   5      456.94      442.97      5.86 o 
   3  -5   5     2932.45     3294.81     39.45 o 
   4  -5   5       16.36       18.56      1.59 o 
   5  -5   5      137.23      137.11      3.30 o 
   6  -5   5      124.78      122.77      3.91 o 
   7  -5   5      106.57       78.59      4.44 o 
   8  -5   5      289.95      304.84     11.86 o 
   9  -5   5      176.90      186.87      8.40 o 
  -9  -4   5        8.23        5.54      3.45 o 
  -8  -4   5      134.73      127.66      6.54 o 
  -7  -4   5      336.51      338.60      8.72 o 
  -6  -4   5        1.89        2.70      1.88 o 
  -5  -4   5      109.84      105.90      3.64 o 
  -4  -4   5        9.95       13.21      1.77 o 
  -3  -4   5     1595.84     1738.51     23.70 o 
  -2  -4   5     1609.43     1763.76     21.80 o 
  -1  -4   5     4012.15     3803.49     47.86 o 
   0  -4   5       18.10       27.03      1.06 o 
   1  -4   5      135.77      120.21      1.58 o 
   2  -4   5      150.00      128.83      2.74 o 
   3  -4   5     1944.79     2137.03     21.39 o 
   4  -4   5      790.80      791.32      8.93 o 
   5  -4   5       20.39       22.33      1.75 o 
   6  -4   5       66.93       63.17      2.80 o 
   7  -4   5        1.55        0.43      1.89 o 
   8  -4   5       22.49       15.74      2.84 o 
   9  -4   5      130.02      139.95      8.87 o 
  -9  -3   5        1.41        0.26      3.29 o 
  -8  -3   5        0.42       -3.62      3.62 o 
  -7  -3   5        7.90       12.54      3.09 o 
  -6  -3   5      176.10      155.74      5.67 o 
  -5  -3   5       86.84       93.64      3.44 o 
  -4  -3   5      319.34      334.00      6.09 o 
  -3  -3   5     1281.52     1320.74     15.53 o 
  -2  -3   5     1274.24     1343.34     16.30 o 
  -1  -3   5     1092.00     1047.18     10.38 o 
   0  -3   5        0.66        0.97      0.58 o 
   1  -3   5     1136.52     1102.76     12.39 o 
   2  -3   5      200.71      163.47      2.63 o 
   3  -3   5       69.76       67.81      1.91 o 
   4  -3   5      191.49      222.69      4.68 o 
   5  -3   5      107.94       96.31      3.23 o 
   6  -3   5      132.99      126.95      3.57 o 
   7  -3   5        4.23        6.56      2.15 o 
   8  -3   5       43.84       48.45      3.83 o 
   9  -3   5        4.11        6.06      3.79 o 
 -10  -2   5        0.08        3.90      4.23 o 
  -9  -2   5       25.04       40.93      4.83 o 
  -8  -2   5       16.01       11.65      3.16 o 
  -7  -2   5      477.78      460.18     10.27 o 
  -6  -2   5        0.29        1.28      1.69 o 
  -5  -2   5     1001.68     1042.31     14.86 o 
  -4  -2   5        5.93        7.67      1.59 o 
  -3  -2   5     2076.29     2113.68     23.88 o 
  -2  -2   5       18.84       11.78      0.88 o 
  -1  -2   5    11548.01    11542.21    112.94 o 
   0  -2   5      203.27      164.17      2.53 o 
   1  -2   5     1932.58     2047.08     20.99 o 
   2  -2   5      666.92      631.13      7.16 o 
   3  -2   5       36.59       30.14      1.50 o 
   4  -2   5       24.10       21.76      1.49 o 
   5  -2   5      688.61      661.99      8.77 o 
   6  -2   5      144.76      144.07      4.04 o 
   7  -2   5       31.56       35.64      3.07 o 
   8  -2   5        2.99        2.82      2.36 o 
   9  -2   5       15.69       18.25      3.84 o 
 -10  -1   5       22.40       17.32      5.22 o 
  -9  -1   5       24.86       31.14      4.38 o 
  -8  -1   5        9.09        6.57      2.77 o 
  -7  -1   5        0.01       -2.11      2.11 o 
  -6  -1   5       85.16       81.09      5.30 o 
  -5  -1   5      391.45      409.82      9.22 o 
  -4  -1   5     1278.96     1284.01     17.08 o 
  -3  -1   5        7.67        4.81      0.89 o 
  -2  -1   5      595.87      574.27      6.91 o 
  -1  -1   5     1539.82     1603.11     14.89 o 
   0  -1   5     3114.59     3265.25     30.86 o 
   1  -1   5     1022.09      946.80     10.45 o 
   2  -1   5       58.67       58.97      1.68 o 
   3  -1   5        0.05        0.10      0.81 o 
   4  -1   5     1126.29     1200.52     14.16 o 
   5  -1   5       17.29        8.20      1.39 o 
   6  -1   5      104.66       95.92      3.67 o 
   7  -1   5      125.80      112.29      4.63 o 
   8  -1   5        0.23       -2.38      2.38 o 
   9  -1   5        0.00        0.27      3.21 o 
 -10   0   5       19.06       29.20      8.22 o 
  -9   0   5        1.10        1.95      3.22 o 
  -8   0   5        0.02       -2.20      2.20 o 
  -7   0   5       49.02       48.49      3.60 o 
  -6   0   5      250.39      215.05      6.76 o 
  -5   0   5      312.17      322.76      7.65 o 
  -4   0   5       66.29       59.67      2.16 o 
  -3   0   5      938.39     1015.00     11.02 o 
  -2   0   5       73.02       70.77      1.72 o 
  -1   0   5     5204.12     5155.99     45.96 o 
   0   0   5     2635.26     2661.81     27.13 o 
   1   0   5     4385.87     4226.25     37.86 o 
   2   0   5      602.45      565.22      6.40 o 
   3   0   5      130.21      110.72      2.94 o 
   4   0   5       44.64       60.71      2.35 o 
   5   0   5       39.35       37.93      2.16 o 
   6   0   5        7.17        8.41      1.85 o 
   7   0   5       37.70       26.95      2.96 o 
   8   0   5        0.45        0.16      2.82 o 
   9   0   5        0.08       -1.52      3.01 o 
 -10   1   5        8.97       11.73      3.81 o 
  -9   1   5        3.14        5.45      3.25 o 
  -8   1   5        3.87        3.26      2.51 o 
  -7   1   5      353.11      374.81      8.91 o 
  -6   1   5        8.52        8.52      2.52 o 
  -5   1   5      606.58      570.00     10.31 o 
  -4   1   5      850.52      850.78     11.21 o 
  -3   1   5     1611.10     1688.26     17.25 o 
  -2   1   5       72.46       45.88      1.58 o 
  -1   1   5      585.74      591.78      7.14 o 
   0   1   5     5152.77     4846.45     48.54 o 
   1   1   5     1808.39     1775.54     16.83 o 
   2   1   5      335.50      376.17      4.83 o 
   3   1   5      199.04      200.78      4.14 o 
   4   1   5     1081.26     1094.95     14.28 o 
   5   1   5        7.67       12.93      1.64 o 
   6   1   5        7.11        9.81      1.84 o 
   7   1   5       60.03       66.01      4.33 o 
   8   1   5        0.10        3.81      3.28 o 
   9   1   5        2.36        1.87      2.97 o 
 -10   2   5        4.95        5.06      3.58 o 
  -9   2   5      140.77      141.11      7.05 o 
  -8   2   5       77.02       96.56      4.99 o 
  -7   2   5      319.76      309.77     10.64 o 
  -6   2   5      155.23      145.26      4.96 o 
  -5   2   5      108.97      115.41      3.43 o 
  -4   2   5      200.32      173.71      3.59 o 
  -3   2   5      335.99      351.20      4.89 o 
  -2   2   5      883.70      908.18     10.80 o 
  -1   2   5      659.73      712.70      8.01 o 
   0   2   5      194.09      239.13      3.60 o 
   1   2   5      947.90      907.91     10.41 o 
   2   2   5      228.94      224.94      4.39 o 
   3   2   5      483.46      459.81      6.70 o 
   4   2   5       48.04       52.91      2.49 o 
   5   2   5        3.40       -0.40      1.34 o 
   6   2   5       32.83       41.73      2.58 o 
   7   2   5        0.34       -1.56      2.35 o 
   8   2   5       52.98       51.73      5.06 o 
   9   2   5        4.69        7.38      3.61 o 
 -10   3   5        2.48        3.76      3.49 o 
  -9   3   5        0.31        0.39      2.98 o 
  -8   3   5       17.40       13.48      3.24 o 
  -7   3   5       47.39       41.55      3.34 o 
  -6   3   5       31.52       33.39      2.56 o 
  -5   3   5     1018.67     1039.41     13.80 o 
  -4   3   5       59.79       49.57      2.06 o 
  -3   3   5     2177.41     2149.83     21.51 o 
  -2   3   5      272.83      297.57      4.60 o 
  -1   3   5     1289.71     1232.33     13.80 o 
   0   3   5      114.72      120.08      2.67 o 
   1   3   5      565.89      557.96      6.92 o 
   2   3   5      936.27      895.04     10.81 o 
   3   3   5      156.25      166.62      4.38 o 
   4   3   5        0.03       -0.26      1.28 o 
   5   3   5        1.37       -0.06      1.48 o 
   6   3   5       57.02       56.02      3.92 o 
   7   3   5        0.52       -2.29      2.42 o 
   8   3   5       22.45       14.66      3.76 o 
 -10   4   5        3.03        3.21      3.52 o 
  -9   4   5      123.62      128.30      6.86 o 
  -8   4   5        1.86        3.30      2.83 o 
  -7   4   5        2.70        4.13      1.98 o 
  -6   4   5       29.03       26.49      2.18 o 
  -5   4   5     1739.05     1903.18     21.38 o 
  -4   4   5      254.92      307.37      4.95 o 
  -3   4   5      678.94      709.18      8.97 o 
  -2   4   5     1287.43     1418.15     15.80 o 
  -1   4   5       27.86       21.69      1.38 o 
   0   4   5       69.02       57.77      2.11 o 
   1   4   5       59.55       54.13      1.91 o 
   2   4   5       76.56      116.36      2.86 o 
   3   4   5     2203.97     2079.66     22.90 o 
   4   4   5        3.79        4.52      1.50 o 
   5   4   5       29.57       34.64      3.55 o 
   6   4   5        0.05        0.96      2.04 o 
   7   4   5       52.58       57.48      5.00 o 
   8   4   5        0.47        2.72      3.57 o 
 -10   5   5       24.17       23.41      8.28 o 
  -9   5   5      132.95      133.08      6.89 o 
  -8   5   5        0.06        1.21      2.30 o 
  -7   5   5       15.85       10.20      2.52 o 
  -6   5   5       95.51      108.30      3.69 o 
  -5   5   5       10.07        8.59      1.52 o 
  -4   5   5        2.57        2.29      1.13 o 
  -3   5   5     1473.98     1527.76     16.18 o 
  -2   5   5       94.44       98.45      2.58 o 
  -1   5   5     1516.52     1462.13     16.47 o 
   0   5   5     2753.80     2727.17     40.52 o 
   1   5   5       29.27       27.45      2.11 o 
   2   5   5       30.74       25.12      1.95 o 
   3   5   5      380.85      375.77      6.88 o 
   4   5   5      715.68      676.46     11.36 o 
   5   5   5        0.07       -1.93      2.64 o 
   6   5   5        2.60        3.62      2.44 o 
   7   5   5        5.01       12.67      3.95 o 
   8   5   5        9.86       15.55      5.29 o 
  -9   6   5      164.44      162.12      7.46 o 
  -8   6   5       44.30       47.44      4.03 o 
  -7   6   5        2.59       -0.01      2.19 o 
  -6   6   5      102.59       99.41      3.63 o 
  -5   6   5      505.49      497.25      7.15 o 
  -4   6   5      542.82      622.54      8.58 o 
  -3   6   5      371.18      411.54      5.90 o 
  -2   6   5      726.39      761.44      9.78 o 
  -1   6   5       44.98       31.24      1.75 o 
   0   6   5      911.49      850.25     10.47 o 
   1   6   5       68.22       69.75      2.11 o 
   2   6   5     1040.76     1037.82     13.82 o 
   3   6   5       33.37       25.55      2.22 o 
   4   6   5      163.68      166.47      6.38 o 
   5   6   5       90.92       81.17      5.43 o 
   6   6   5        1.60       -1.75      2.44 o 
   7   6   5        3.72       12.26      6.65 o 
  -9   7   5        6.94       -4.39      5.94 o 
  -8   7   5       12.08       12.32      2.92 o 
  -7   7   5       45.14       38.53      3.74 o 
  -6   7   5       10.60        7.00      1.94 o 
  -5   7   5       13.13       13.79      1.60 o 
  -4   7   5      161.82      171.71      3.88 o 
  -3   7   5       45.16       53.97      2.17 o 
  -2   7   5       46.56       63.14      2.37 o 
  -1   7   5        0.78        1.62      0.94 o 
   0   7   5       37.36       43.95      1.73 o 
   1   7   5      271.49      274.91      6.21 o 
   2   7   5       37.26       30.71      2.44 o 
   3   7   5        5.12        3.61      2.07 o 
   4   7   5       25.64       26.76      3.57 o 
   5   7   5        1.18        0.26      2.92 o 
   6   7   5       31.06       29.29      6.13 o 
   7   7   5        9.60       -0.44      6.21 o 
  -9   8   5       55.00       42.08      5.33 o 
  -8   8   5       93.99       89.29      6.24 o 
  -7   8   5        2.62        0.16      1.97 o 
  -6   8   5       86.56       70.05      3.67 o 
  -5   8   5      102.87       93.66      3.31 o 
  -4   8   5      148.02      157.03      3.67 o 
  -3   8   5        0.52       -0.60      0.99 o 
  -2   8   5      131.76      152.35      3.50 o 
  -1   8   5       25.12       29.15      1.59 o 
   0   8   5      253.83      270.84      4.17 o 
   1   8   5       92.88       74.78      2.86 o 
   2   8   5      293.28      332.90      7.93 o 
   3   8   5       56.75       53.30      4.16 o 
   4   8   5        2.46        1.93      3.15 o 
   5   8   5      168.68      158.13     10.21 o 
   6   8   5        2.48        8.09      4.91 o 
  -9   9   5       23.98       13.30      8.95 o 
  -8   9   5       32.39       24.43      4.36 o 
  -7   9   5      143.93      157.78      6.60 o 
  -6   9   5       24.10       10.59      2.33 o 
  -5   9   5        0.25       -1.47      1.47 o 
  -4   9   5       17.18       19.12      1.78 o 
  -3   9   5       82.50       79.59      2.49 o 
  -2   9   5        4.23        2.35      1.17 o 
  -1   9   5       13.56       18.10      1.57 o 
   0   9   5       12.89       12.32      1.28 o 
   1   9   5      100.59      101.53      4.31 o 
   2   9   5       14.82       19.68      2.98 o 
   3   9   5       22.52       27.40      4.23 o 
   4   9   5       51.17       48.18      6.63 o 
   5   9   5        4.95        3.89      4.77 o 
   6   9   5        4.67       -1.36      4.73 o 
  -8  10   5        5.82        6.92      5.11 o 
  -7  10   5      123.22      127.20      6.66 o 
  -6  10   5       57.97       49.76      4.33 o 
  -5  10   5      112.32      123.94      5.83 o 
  -4  10   5       42.87       41.56      3.10 o 
  -3  10   5        4.96        4.54      2.12 o 
  -2  10   5       21.75       14.63      1.93 o 
  -1  10   5        4.94        2.50      1.61 o 
   0  10   5       32.45       32.59      4.27 o 
   1  10   5        4.45        9.44      3.87 o 
   2  10   5       29.12       31.40      5.19 o 
   3  10   5       14.14       17.13      4.65 o 
   4  10   5        9.86        8.79      4.89 o 
   5  10   5       19.08       18.56      8.48 o 
  -7  11   5        0.17        4.54      9.34 o 
  -6  11   5        2.94       -3.27      3.27 o 
  -5  11   5       31.06       33.46      5.12 o 
  -4  11   5       43.73       35.33      5.11 o 
  -3  11   5      193.11      174.14      9.11 o 
  -2  11   5       13.18        5.43      2.68 o 
  -1  11   5       18.40       14.69      4.34 o 
   0  11   5       38.37       40.33      7.86 o 
   1  11   5        0.93        2.13      5.20 o 
   2  11   5        0.66        7.48      5.53 o 
   3  11   5       77.18       88.41      7.98 o 
   4  11   5        6.03        3.94      4.65 o 
  -7  12   5       87.14       96.77     14.01 o 
  -6  12   5       80.35       76.49      9.29 o 
  -5  12   5       11.98        8.69      5.63 o 
  -4  12   5       76.19       67.13      8.38 o 
  -3  12   5      164.45      150.31      8.96 o 
  -2  12   5       30.80       29.55      5.10 o 
  -1  12   5        7.96        5.53      4.00 o 
   0  12   5        8.76       13.30      6.38 o 
   1  12   5       36.55       45.18      8.75 o 
   2  12   5        0.59       -2.54      5.44 o 
   3  12   5        0.20       -2.79      3.79 o 
  -6  13   5        1.10        3.16      7.33 o 
  -5  13   5        3.24       -1.46      3.73 o 
  -4  13   5        2.36        5.16      4.80 o 
  -3  13   5      166.04      137.57      8.72 o 
  -2  13   5        2.93        6.61      4.12 o 
  -1  13   5        6.95        6.27      4.17 o 
   0  13   5       13.94        2.72      6.29 o 
   1  13   5        1.46       -2.22      5.23 o 
   2  13   5       17.46       31.09      9.13 o 
  -4  14   5        5.29        6.74      6.94 o 
  -3  14   5       36.50       41.82      5.98 o 
  -2  14   5        0.06        6.82      8.78 o 
  -1  14   5       94.28       94.05     12.11 o 
   0  14   5        0.13        5.73     10.42 o 
   1  14   5        4.41       10.61      6.94 o 
   1 -17   6       33.76       33.66      5.82 o 
  -2 -16   6        0.07       -2.37      2.37 o 
  -1 -16   6        0.99        1.46      2.79 o 
   0 -16   6        6.01        5.95      2.86 o 
   1 -16   6       22.73       24.01      3.52 o 
   2 -16   6        4.10        5.27      2.64 o 
   3 -16   6       19.22       18.94      5.29 o 
   4 -16   6       54.22       60.65      4.91 o 
  -3 -15   6        4.39        6.92      2.88 o 
  -2 -15   6        1.65        3.92      2.45 o 
  -1 -15   6       56.39       66.50      3.91 o 
   0 -15   6       12.85       17.86      2.72 o 
   1 -15   6        6.02        7.20      2.32 o 
   2 -15   6        4.63        3.12      2.28 o 
   3 -15   6       31.51       32.30      3.54 o 
   4 -15   6       19.25       10.96      3.23 o 
   5 -15   6        0.12       -3.75      3.75 o 
  -4 -14   6       31.32       34.63      4.21 o 
  -3 -14   6        8.60       11.76      2.60 o 
  -2 -14   6        0.04       -0.11      2.10 o 
  -1 -14   6       24.59       24.47      2.93 o 
   0 -14   6       31.44       36.39      4.02 o 
   1 -14   6        0.77        0.74      1.75 o 
   2 -14   6      119.77      128.33      5.32 o 
   3 -14   6        0.87       -1.24      2.22 o 
   4 -14   6      171.04      164.98      6.96 o 
   5 -14   6        3.65        6.81      3.09 o 
   6 -14   6       13.29       12.67      2.72 o 
  -5 -13   6       14.07        9.05      3.68 o 
  -4 -13   6       42.30       47.05      4.02 o 
  -3 -13   6       12.95       19.04      3.34 o 
  -2 -13   6       90.26      104.80      5.30 o 
  -1 -13   6      320.14      317.67      5.82 o 
   0 -13   6        0.08        0.09      1.49 o 
   1 -13   6       88.01       80.46      2.96 o 
   2 -13   6        1.89       -1.54      1.59 o 
   3 -13   6        3.16        3.08      2.14 o 
   4 -13   6       81.14       76.69      4.86 o 
   5 -13   6       14.95       12.54      2.56 o 
   6 -13   6       70.70       76.19      8.35 o 
   7 -13   6        3.96        5.57      4.68 o 
  -6 -12   6        5.12        7.36      3.36 o 
  -5 -12   6        6.14        4.42      2.77 o 
  -4 -12   6      278.33      284.36      7.18 o 
  -3 -12   6        0.00        1.99      1.96 o 
  -2 -12   6       51.23       44.28      2.31 o 
  -1 -12   6       32.67       40.72      2.02 o 
   0 -12   6       64.63       65.66      2.34 o 
   1 -12   6      425.44      427.41      7.24 o 
   2 -12   6        1.88        0.52      1.55 o 
   3 -12   6       21.03       10.24      2.07 o 
   4 -12   6       51.58       49.39      4.01 o 
   5 -12   6      101.95       96.46      3.64 o 
   6 -12   6       17.78       16.41      3.15 o 
   7 -12   6        0.99       -0.55      2.85 o 
   8 -12   6        1.28        2.69      6.09 o 
  -6 -11   6        1.88        2.54      2.86 o 
  -5 -11   6       54.64       57.79      4.23 o 
  -4 -11   6        3.12        1.82      1.93 o 
  -3 -11   6       27.72       21.67      2.27 o 
  -2 -11   6       13.31       16.51      1.68 o 
  -1 -11   6      121.96      118.98      3.00 o 
   0 -11   6       59.20       55.21      1.92 o 
   1 -11   6       31.52       35.23      1.51 o 
   2 -11   6      543.30      556.69     13.91 o 
   3 -11   6        2.19       -0.40      1.28 o 
   4 -11   6       28.51       23.26      1.60 o 
   5 -11   6       63.60       65.65      3.21 o 
   6 -11   6      426.06      449.00     12.75 o 
   7 -11   6        0.34       -1.15      4.25 o 
   8 -11   6        0.26        0.85      6.38 o 
  -7 -10   6        0.55       -0.81      2.87 o 
  -6 -10   6        3.39       -1.09      2.69 o 
  -5 -10   6        7.63        3.10      2.65 o 
  -4 -10   6       32.65       35.58      3.16 o 
  -3 -10   6      118.40      119.98      3.68 o 
  -2 -10   6      381.08      367.72      8.51 o 
  -1 -10   6      128.17      132.64      2.67 o 
   0 -10   6      310.79      342.26      4.70 o 
   1 -10   6      326.39      320.66      4.75 o 
   2 -10   6      182.21      174.41      3.89 o 
   3 -10   6      708.45      725.47     16.33 o 
   4 -10   6      227.59      247.58      4.97 o 
   5 -10   6        0.06       -1.56      1.56 o 
   6 -10   6      207.68      193.38      6.88 o 
   7 -10   6        4.38       11.73      3.36 o 
   8 -10   6       27.81       27.43      4.04 o 
  -8  -9   6        3.37       11.74     12.20 o 
  -7  -9   6        9.67        7.05      3.99 o 
  -6  -9   6        0.48       -0.25      2.58 o 
  -5  -9   6      264.36      245.00      8.61 o 
  -4  -9   6      228.13      225.57      7.53 o 
  -3  -9   6      490.28      549.01     13.86 o 
  -2  -9   6      863.01      833.91     12.88 o 
  -1  -9   6      330.59      330.54      4.89 o 
   0  -9   6      578.96      606.72     15.31 o 
   1  -9   6      181.77      181.89      2.98 o 
   2  -9   6       23.06       38.75      1.77 o 
   3  -9   6       12.69        8.81      1.04 o 
   4  -9   6       46.57       39.10      2.14 o 
   5  -9   6        5.68        5.06      1.74 o 
   6  -9   6        9.83        5.87      2.19 o 
   7  -9   6      197.30      177.29      8.39 o 
   8  -9   6       37.18       30.49      4.24 o 
   9  -9   6       15.87       17.26      4.25 o 
  -8  -8   6       12.45        7.77      3.49 o 
  -7  -8   6        0.76       -2.01      2.75 o 
  -6  -8   6      230.86      238.38     13.48 o 
  -5  -8   6       46.19       46.87      4.17 o 
  -4  -8   6        6.30        3.45      1.50 o 
  -3  -8   6      120.25      143.63      4.05 o 
  -2  -8   6      514.92      519.21      8.17 o 
  -1  -8   6      136.36      144.63      2.96 o 
   0  -8   6      874.08      883.71     27.07 o 
   1  -8   6       20.59       19.97      1.00 o 
   2  -8   6     1720.45     1683.13     25.49 o 
   3  -8   6        0.21       -0.42      0.78 o 
   4  -8   6      610.48      643.97      9.65 o 
   5  -8   6      239.10      227.92      4.30 o 
   6  -8   6      442.58      451.71      9.69 o 
   7  -8   6      131.48      148.74      6.64 o 
   8  -8   6        0.22        1.09      2.84 o 
   9  -8   6        0.05       -3.06      3.06 o 
  -8  -7   6        3.16        9.24      3.56 o 
  -7  -7   6       15.08       10.58      3.35 o 
  -6  -7   6       80.57       96.91      5.94 o 
  -5  -7   6       61.83       57.37      3.25 o 
  -4  -7   6        3.78        6.34      1.67 o 
  -3  -7   6       22.67       23.43      1.70 o 
  -2  -7   6      132.37      130.82      3.16 o 
  -1  -7   6     1039.60      993.17     12.57 o 
   0  -7   6     3912.34     4082.02    112.93 o 
   1  -7   6      278.42      265.89      4.86 o 
   2  -7   6       42.28       39.75      1.99 o 
   3  -7   6      140.76      138.72      2.93 o 
   4  -7   6      727.20      715.34      9.31 o 
   5  -7   6      617.81      628.00      8.58 o 
   6  -7   6      117.90      118.70      4.01 o 
   7  -7   6        5.55        3.23      3.04 o 
   8  -7   6       59.07       65.40      6.03 o 
   9  -7   6        0.16       -2.56      3.29 o 
  -9  -6   6        0.12        0.27      3.47 o 
  -8  -6   6       17.65       13.23      3.71 o 
  -7  -6   6        1.86       -2.57      2.57 o 
  -6  -6   6      817.72      773.41     18.05 o 
  -5  -6   6      109.41      114.79      4.23 o 
  -4  -6   6     1032.28     1121.58     17.07 o 
  -3  -6   6      210.75      216.22      8.74 o 
  -2  -6   6       30.60       24.62      1.80 o 
  -1  -6   6        1.08        1.03      0.56 o 
   0  -6   6     1024.13      918.90     27.54 o 
   1  -6   6     2901.50     2907.23     37.37 o 
   2  -6   6     4463.41     4769.10     52.82 o 
   3  -6   6      740.27      757.89     10.50 o 
   4  -6   6      241.12      247.04      4.83 o 
   5  -6   6       26.18       27.99      2.06 o 
   6  -6   6      429.36      432.93      7.88 o 
   7  -6   6      936.80      926.26     20.59 o 
   8  -6   6       23.80       21.24      3.81 o 
   9  -6   6       39.95       45.73      5.27 o 
  -9  -5   6       10.85        7.60      4.83 o 
  -8  -5   6       49.23       55.32      5.03 o 
  -7  -5   6       92.76       98.08      5.44 o 
  -6  -5   6      105.17      102.74      4.91 o 
  -5  -5   6      156.48      160.39      5.27 o 
  -4  -5   6       16.77        5.49      1.57 o 
  -3  -5   6     2178.99     2403.24     35.67 o 
  -2  -5   6        3.82        8.05      1.11 o 
  -1  -5   6     1280.83     1199.72     15.81 o 
   0  -5   6       26.46       19.92      1.05 o 
   1  -5   6      160.60      177.74      2.60 o 
   2  -5   6      412.96      394.46      5.11 o 
   3  -5   6      155.67      174.83      3.89 o 
   4  -5   6      110.63      102.74      3.02 o 
   5  -5   6      453.23      437.55      7.07 o 
   6  -5   6        0.25       -1.13      1.44 o 
   7  -5   6      446.83      453.42     10.40 o 
   8  -5   6       74.72       78.53      5.65 o 
   9  -5   6       20.29       12.26      4.02 o 
  -9  -4   6      132.22      146.39      8.50 o 
  -8  -4   6       23.03       18.69      3.76 o 
  -7  -4   6      217.44      243.58      7.35 o 
  -6  -4   6       22.65       16.78      2.78 o 
  -5  -4   6      621.54      595.45     10.80 o 
  -4  -4   6      157.29      158.17      4.48 o 
  -3  -4   6      852.11      892.54     13.27 o 
  -2  -4   6      676.92      665.83     13.28 o 
  -1  -4   6      484.26      468.38      5.38 o 
   0  -4   6     4130.26     4311.80     45.78 o 
   1  -4   6        4.62        3.37      0.54 o 
   2  -4   6     4183.43     4232.42     49.26 o 
   3  -4   6      346.56      412.96      5.79 o 
   4  -4   6        2.10        1.64      0.97 o 
   5  -4   6       99.44      116.34      3.77 o 
   6  -4   6       16.00       16.16      2.11 o 
   7  -4   6        3.88        1.26      2.21 o 
   8  -4   6      162.54      148.79      6.27 o 
   9  -4   6       16.49       14.80      4.90 o 
  -9  -3   6       38.05       43.81      8.12 o 
  -8  -3   6      165.13      171.25      7.51 o 
  -7  -3   6      619.87      641.81     13.65 o 
  -6  -3   6      188.54      186.81      5.62 o 
  -5  -3   6     2620.74     2650.16     47.27 o 
  -4  -3   6      764.28      852.68     12.13 o 
  -3  -3   6     1914.89     2024.08     27.35 o 
  -2  -3   6     6702.33     6683.33     70.45 o 
  -1  -3   6      667.55      637.41      9.80 o 
   0  -3   6      638.92      643.08      6.72 o 
   1  -3   6      114.64      143.93      2.73 o 
   2  -3   6      263.04      231.60      3.43 o 
   3  -3   6      171.16      148.81      3.41 o 
   4  -3   6       94.12       93.60      2.76 o 
   5  -3   6       26.56       29.27      2.12 o 
   6  -3   6      396.02      409.73      7.66 o 
   7  -3   6       52.13       46.87      3.86 o 
   8  -3   6        5.87        8.30      2.91 o 
   9  -3   6       71.15       65.05      6.87 o 
 -10  -2   6        6.02       10.81      8.27 o 
  -9  -2   6        7.48        8.76      3.61 o 
  -8  -2   6       94.48      103.00      5.47 o 
  -7  -2   6      135.51      131.73      5.50 o 
  -6  -2   6      162.30      167.89      5.37 o 
  -5  -2   6       95.54       85.09      3.67 o 
  -4  -2   6     2193.80     2151.13     34.48 o 
  -3  -2   6      357.24      310.87      5.07 o 
  -2  -2   6     4363.22     4575.60     45.76 o 
  -1  -2   6        0.71        0.30      0.55 o 
   0  -2   6        0.08        0.88      0.50 o 
   1  -2   6       94.64       89.86      2.88 o 
   2  -2   6     1889.09     1721.30     17.35 o 
   3  -2   6       28.61       24.96      1.55 o 
   4  -2   6      827.44      820.75     12.84 o 
   5  -2   6      190.99      214.84      5.44 o 
   6  -2   6      335.47      334.90      7.38 o 
   7  -2   6        1.51        1.84      2.28 o 
   8  -2   6      308.19      315.40      9.05 o 
   9  -2   6        1.56       -4.47      4.47 o 
 -10  -1   6        0.41        1.36      4.12 o 
  -9  -1   6       15.21        9.18      4.58 o 
  -8  -1   6       30.95       38.92      3.84 o 
  -7  -1   6      419.03      412.97      9.61 o 
  -6  -1   6      428.68      437.18     10.29 o 
  -5  -1   6     1344.32     1241.51     21.08 o 
  -4  -1   6     1243.97     1180.67     14.81 o 
  -3  -1   6     3692.71     3745.11     38.34 o 
  -2  -1   6      986.20     1024.60     11.49 o 
  -1  -1   6      726.30      669.26      7.37 o 
   0  -1   6     2353.61     2370.43     24.40 o 
   1  -1   6       56.59       37.59      1.45 o 
   2  -1   6      855.00      808.91      9.68 o 
   3  -1   6        3.28        4.24      0.99 o 
   4  -1   6        0.00       -0.28      1.27 o 
   5  -1   6       19.14       16.87      1.93 o 
   6  -1   6       19.89       17.21      2.28 o 
   7  -1   6      173.60      184.39      6.47 o 
   8  -1   6        7.16        4.50      3.84 o 
   9  -1   6        0.87        3.02      4.28 o 
 -10   0   6        3.29        7.36      4.47 o 
  -9   0   6        7.87        6.56      3.41 o 
  -8   0   6      213.18      231.17      7.47 o 
  -7   0   6        5.79        6.09      2.35 o 
  -6   0   6       19.76       17.19      2.74 o 
  -5   0   6       25.25       38.58      2.67 o 
  -4   0   6      293.53      278.02      5.49 o 
  -3   0   6      557.89      592.82      8.24 o 
  -2   0   6        3.60       -0.13      0.64 o 
  -1   0   6        0.04        1.98      0.62 o 
   0   0   6     1819.80     1885.90     21.16 o 
   1   0   6      974.89      984.53     12.02 o 
   2   0   6        1.13        1.14      0.82 o 
   3   0   6       11.35       15.82      1.39 o 
   4   0   6       54.35       68.12      2.68 o 
   5   0   6        2.07       -1.33      1.50 o 
   6   0   6       36.37       38.83      2.91 o 
   7   0   6       20.10       22.50      3.21 o 
   8   0   6       28.34       29.31      4.18 o 
   9   0   6        0.00        5.46      3.86 o 
 -10   1   6        2.78        4.73      4.70 o 
  -9   1   6       33.81       40.64      4.77 o 
  -8   1   6       15.01       12.85      2.88 o 
  -7   1   6        2.36        1.16      2.28 o 
  -6   1   6        0.24       -1.92      2.12 o 
  -5   1   6       23.70       25.67      2.12 o 
  -4   1   6      466.60      424.12      6.78 o 
  -3   1   6      155.53      141.65      3.08 o 
  -2   1   6     1304.11     1355.01     14.05 o 
  -1   1   6      181.91      197.84      3.38 o 
   0   1   6      947.14      905.52     11.16 o 
   1   1   6       86.24       72.38      2.90 o 
   2   1   6      568.14      549.53      7.36 o 
   3   1   6     1570.98     1629.26     18.81 o 
   4   1   6       51.21       53.27      2.71 o 
   5   1   6       36.62       39.00      2.64 o 
   6   1   6       10.40        5.16      1.98 o 
   7   1   6        7.10       10.52      3.14 o 
   8   1   6       41.64       42.36      5.48 o 
   9   1   6       15.92       16.29      4.70 o 
 -10   2   6       16.19       21.76      4.65 o 
  -9   2   6       27.61       24.34      4.23 o 
  -8   2   6        2.35        1.29      2.40 o 
  -7   2   6       30.46       34.83      3.58 o 
  -6   2   6       20.04       25.11      3.30 o 
  -5   2   6       81.59       71.57      3.05 o 
  -4   2   6      109.21       99.63      3.04 o 
  -3   2   6       39.67       37.27      1.82 o 
  -2   2   6     1057.12     1076.09     13.24 o 
  -1   2   6      341.98      327.84      4.60 o 
   0   2   6       98.08      102.57      2.70 o 
   1   2   6     1309.52     1345.00     16.08 o 
   2   2   6     1205.06     1151.31     12.61 o 
   3   2   6      176.34      170.63      5.27 o 
   4   2   6        1.66       -1.32      1.32 o 
   5   2   6       49.78       49.69      2.94 o 
   6   2   6        8.63        5.66      2.08 o 
   7   2   6        0.22       -1.41      2.98 o 
   8   2   6        2.55        4.60      3.70 o 
 -10   3   6       13.83       21.96      4.25 o 
  -9   3   6       27.93       28.15      4.25 o 
  -8   3   6        0.06       -0.99      2.58 o 
  -7   3   6      124.28      108.54      4.40 o 
  -6   3   6        5.49        6.76      1.74 o 
  -5   3   6       11.91        6.90      1.54 o 
  -4   3   6        0.01       -0.08      1.05 o 
  -3   3   6      370.15      363.09      6.01 o 
  -2   3   6        0.30        2.04      1.06 o 
  -1   3   6      658.37      644.24      8.84 o 
   0   3   6     2111.97     2180.82     24.74 o 
   1   3   6        5.34        5.05      1.22 o 
   2   3   6      983.09      961.60     11.70 o 
   3   3   6        2.44       10.34      1.44 o 
   4   3   6      313.20      305.72      7.19 o 
   5   3   6      380.60      399.15     10.60 o 
   6   3   6       25.71       23.92      2.99 o 
   7   3   6        2.32        5.74      4.08 o 
   8   3   6        6.59       10.80      4.16 o 
 -10   4   6        5.62        4.29      3.55 o 
  -9   4   6       93.99       85.77      6.02 o 
  -8   4   6       70.60       84.57      4.87 o 
  -7   4   6        0.02       -1.83      1.83 o 
  -6   4   6       43.06       48.94      2.93 o 
  -5   4   6       72.26       74.25      2.96 o 
  -4   4   6       52.08       47.60      2.09 o 
  -3   4   6        0.20       -0.98      1.01 o 
  -2   4   6      498.31      517.36      7.68 o 
  -1   4   6      928.68      852.89     11.23 o 
   0   4   6       18.32       21.55      1.76 o 
   1   4   6        0.15       -0.73      1.09 o 
   2   4   6      184.33      203.67      4.07 o 
   3   4   6      390.05      379.54      6.23 o 
   4   4   6       36.73       50.59      2.60 o 
   5   4   6      156.11      156.75      5.45 o 
   6   4   6       37.61       43.58      4.28 o 
   7   4   6        0.69       -4.02      4.02 o 
   8   4   6       31.67       41.84      9.13 o 
  -9   5   6        4.05       -0.08      3.04 o 
  -8   5   6       13.08        5.20      2.62 o 
  -7   5   6       10.46        5.43      2.40 o 
  -6   5   6       76.68       71.18      3.22 o 
  -5   5   6       38.01       31.94      2.11 o 
  -4   5   6      521.23      559.72      8.04 o 
  -3   5   6       46.68       52.76      2.26 o 
  -2   5   6      122.66      124.17      3.48 o 
  -1   5   6      517.81      496.72      9.52 o 
   0   5   6      629.85      609.21     10.64 o 
   1   5   6      410.03      424.36      7.60 o 
   2   5   6      230.42      214.98      4.24 o 
   3   5   6        7.35        6.49      1.48 o 
   4   5   6        0.99       -0.48      2.23 o 
   5   5   6        0.02        0.48      2.40 o 
   6   5   6       60.81       58.00      4.85 o 
   7   5   6        0.55       -3.26      3.86 o 
  -9   6   6        0.47       -1.79      3.01 o 
  -8   6   6       62.42       62.70      4.44 o 
  -7   6   6        7.72        7.44      2.12 o 
  -6   6   6       68.08       70.11      3.95 o 
  -5   6   6      191.58      201.88      4.59 o 
  -4   6   6      507.94      546.36      7.98 o 
  -3   6   6      121.46      117.10      3.39 o 
  -2   6   6     1739.14     1759.37     19.74 o 
  -1   6   6      627.67      630.62      8.63 o 
   0   6   6      191.24      213.25      5.31 o 
   1   6   6        0.38       -1.56      1.61 o 
   2   6   6        8.96       18.09      2.01 o 
   3   6   6       19.05       10.68      1.99 o 
   4   6   6       75.12       66.59      4.59 o 
   5   6   6        0.15       -0.96      2.76 o 
   6   6   6        6.07        3.09      3.30 o 
   7   6   6        0.83       -0.38      6.03 o 
  -9   7   6        2.77        4.07      3.93 o 
  -8   7   6       43.70       37.71      3.78 o 
  -7   7   6       24.49       16.74      2.51 o 
  -6   7   6       48.58       47.24      3.04 o 
  -5   7   6      129.07      144.45      4.61 o 
  -4   7   6        0.84        2.53      1.38 o 
  -3   7   6       20.25       19.01      1.66 o 
  -2   7   6       32.39       33.85      2.01 o 
  -1   7   6      131.62      154.19      5.82 o 
   0   7   6       40.48       37.17      2.74 o 
   1   7   6      105.20      107.31      6.76 o 
   2   7   6        2.73        2.54      1.64 o 
   3   7   6      593.22      598.70     13.35 o 
   4   7   6      350.70      369.22     10.35 o 
   5   7   6       11.87        9.53      4.01 o 
   6   7   6        5.80        4.63      4.62 o 
   7   7   6        0.80        0.92      6.59 o 
  -9   8   6       31.18       31.14      5.14 o 
  -8   8   6      118.34      103.44      6.61 o 
  -7   8   6        3.39       -0.36      1.95 o 
  -6   8   6       96.97       76.54      3.62 o 
  -5   8   6       84.38       81.67      4.11 o 
  -4   8   6        0.44       -1.34      1.34 o 
  -3   8   6       12.68       10.03      1.40 o 
  -2   8   6       29.29       24.44      2.14 o 
  -1   8   6      223.38      215.59      4.42 o 
   0   8   6        7.97        5.77      1.21 o 
   1   8   6      352.60      352.34      9.22 o 
   2   8   6      169.87      187.79      6.71 o 
   3   8   6      143.23      143.96      6.91 o 
   4   8   6        8.06        5.43      3.59 o 
   5   8   6        3.06        6.24      4.98 o 
   6   8   6        3.21        6.10      5.33 o 
  -8   9   6       31.70       18.74     12.82 o 
  -7   9   6      150.10      154.92      6.23 o 
  -6   9   6        2.67        0.33      1.93 o 
  -5   9   6       17.00       15.73      2.13 o 
  -4   9   6       53.28       47.90      2.62 o 
  -3   9   6        9.93       15.97      1.93 o 
  -2   9   6       17.34       17.08      1.65 o 
  -1   9   6       37.16       38.22      2.24 o 
   0   9   6       20.81       26.51      2.19 o 
   1   9   6      211.22      197.46      7.96 o 
   2   9   6       38.68       37.47      6.00 o 
   3   9   6       68.76       67.63      6.89 o 
   4   9   6        5.47        3.40      4.39 o 
   5   9   6        1.51        3.18      4.76 o 
  -8  10   6        0.00       -1.71      5.39 o 
  -7  10   6      104.11       97.23      6.14 o 
  -6  10   6        4.49        4.35      2.73 o 
  -5  10   6      143.07      123.33      6.04 o 
  -4  10   6       40.30       40.01      5.75 o 
  -3  10   6        0.03       -0.63      2.32 o 
  -2  10   6       77.52       71.10      3.71 o 
  -1  10   6       10.43        9.15      2.41 o 
   0  10   6       43.65       50.40      5.70 o 
   1  10   6        5.71        2.39      4.64 o 
   2  10   6       28.15       29.13      7.59 o 
   3  10   6       39.25       36.76      6.22 o 
   4  10   6       22.79       19.26      5.64 o 
   5  10   6        6.85        8.96      5.62 o 
  -7  11   6       58.93       36.18      6.06 o 
  -6  11   6       33.93       42.28      6.07 o 
  -5  11   6      112.88      116.61     15.06 o 
  -4  11   6       16.31       21.42      4.59 o 
  -3  11   6      102.41       95.74      7.24 o 
  -2  11   6        0.22       -2.57      9.38 o 
  -1  11   6       50.37       50.41      6.25 o 
   0  11   6        6.55       14.48      6.15 o 
   1  11   6        0.43       -3.96      3.96 o 
   2  11   6        1.07        1.48      5.88 o 
   3  11   6        4.97        2.07      5.76 o 
   4  11   6        2.75        3.36      4.76 o 
  -6  12   6       60.55       63.58      8.27 o 
  -5  12   6        3.42        1.06      3.63 o 
  -4  12   6        0.93       -2.29      3.53 o 
  -3  12   6        6.34        5.78      3.94 o 
  -2  12   6       29.02       34.74      8.86 o 
  -1  12   6        0.57       -3.77      4.12 o 
   0  12   6        2.68       13.36      6.09 o 
   1  12   6        0.44       -4.46      4.46 o 
   2  12   6        0.42        1.65      5.67 o 
   3  12   6       16.88        1.68      7.00 o 
  -5  13   6       20.39       29.54      5.57 o 
  -4  13   6       43.75       38.03      8.57 o 
  -3  13   6       17.85       14.46      4.63 o 
  -2  13   6        5.12        0.49      3.87 o 
  -1  13   6        6.18        1.42      5.91 o 
   0  13   6        0.79        0.95      4.15 o 
   1  13   6        3.37       17.43      7.77 o 
   2  13   6        0.00        1.57      5.97 o 
  -3  14   6        1.02       -2.55      3.71 o 
  -2  14   6        7.96       13.03      5.75 o 
  -1  14   6        3.81        4.61      6.68 o 
  -2 -16   7        7.83       11.54      2.89 o 
  -1 -16   7       11.39       14.34      3.15 o 
   0 -16   7       11.52        5.36      2.59 o 
   1 -16   7        0.07        1.53      2.16 o 
   2 -16   7        8.54        6.61      3.84 o 
   3 -16   7        7.76        5.07      2.65 o 
   4 -16   7        1.39        1.34      3.07 o 
  -3 -15   7        2.65        3.34      2.80 o 
  -2 -15   7        2.43       -0.02      2.20 o 
  -1 -15   7        0.04        0.41      1.97 o 
   0 -15   7       74.65       72.74      3.93 o 
   1 -15   7       30.03       35.90      3.01 o 
   2 -15   7        1.16       -0.93      2.06 o 
   3 -15   7       23.13       32.72      3.34 o 
   4 -15   7      118.14      136.76      6.54 o 
   5 -15   7        1.00        0.44      3.66 o 
  -4 -14   7       18.61       23.16      3.26 o 
  -3 -14   7       68.94       61.20      3.77 o 
  -2 -14   7        1.50        0.20      1.83 o 
  -1 -14   7       32.83       33.91      2.74 o 
   0 -14   7       18.27       23.57      2.15 o 
   1 -14   7      232.84      228.89      5.66 o 
   2 -14   7       35.59       28.56      2.43 o 
   3 -14   7      262.54      267.17      8.22 o 
   4 -14   7        6.46        5.60      2.67 o 
   5 -14   7       59.07       64.79      5.18 o 
   6 -14   7        0.01       -0.17      1.84 o 
  -5 -13   7       62.24       67.30      4.70 o 
  -4 -13   7       23.16       24.48      4.11 o 
  -3 -13   7        1.87        5.21      1.93 o 
  -2 -13   7        4.35        8.80      2.39 o 
  -1 -13   7      305.27      306.26      6.33 o 
   0 -13   7     1022.62     1070.93     14.07 o 
   1 -13   7        7.40        8.65      1.81 o 
   2 -13   7        7.29        5.33      1.46 o 
   3 -13   7       99.32       89.84      4.60 o 
   4 -13   7       29.64       27.02      3.52 o 
   5 -13   7        5.19        3.11      2.88 o 
   6 -13   7        3.53        7.99      2.65 o 
   7 -13   7       17.85       21.36      3.72 o 
  -6 -12   7       82.76      113.56     10.35 o 
  -5 -12   7       27.98       27.10      3.82 o 
  -4 -12   7       31.08       30.03      3.19 o 
  -3 -12   7        1.53        0.07      1.99 o 
  -2 -12   7       51.89       46.76      2.29 o 
  -1 -12   7       67.65       80.11      3.63 o 
   0 -12   7      127.87      133.20      2.98 o 
   1 -12   7      147.38      137.32      3.40 o 
   2 -12   7        6.50        3.21      1.91 o 
   3 -12   7       66.30       65.51      3.19 o 
   4 -12   7       41.76       46.24      3.88 o 
   5 -12   7       15.96       12.59      1.76 o 
   6 -12   7        5.49        3.60      2.65 o 
   7 -12   7       82.78       92.23      6.13 o 
  -6 -11   7        0.03       -3.83      3.83 o 
  -5 -11   7       38.21       40.08      3.81 o 
  -4 -11   7        0.03       -2.21      2.21 o 
  -3 -11   7      223.12      229.34      6.89 o 
  -2 -11   7       21.06       22.88      1.73 o 
  -1 -11   7      316.34      316.81      5.17 o 
   0 -11   7      950.95      964.14     13.88 o 
   1 -11   7       25.56       30.79      1.41 o 
   2 -11   7      124.04      120.92      4.82 o 
   3 -11   7        6.47        2.30      1.62 o 
   4 -11   7        6.07        3.12      1.91 o 
   5 -11   7        0.18       -1.65      1.65 o 
   6 -11   7        0.19       -1.28      2.67 o 
   7 -11   7       15.41        6.53      3.04 o 
   8 -11   7       40.68       36.55      4.46 o 
  -7 -10   7        7.92        6.40      3.32 o 
  -6 -10   7        5.78        7.68      3.07 o 
  -5 -10   7        0.15       -2.21      2.51 o 
  -4 -10   7       59.40       57.89      4.14 o 
  -3 -10   7      351.56      363.33      7.26 o 
  -2 -10   7       25.81       25.32      1.65 o 
  -1 -10   7       23.83       26.81      1.31 o 
   0 -10   7        6.58        8.60      1.81 o 
   1 -10   7       26.30       28.50      1.22 o 
   2 -10   7       28.79       27.75      1.86 o 
   3 -10   7       21.12       22.91      2.71 o 
   4 -10   7        8.33        6.05      1.34 o 
   5 -10   7       84.69       85.73      3.64 o 
   6 -10   7       59.53       56.48      5.18 o 
   7 -10   7        0.80        2.81      2.59 o 
   8 -10   7        1.86       -0.61      2.81 o 
  -8  -9   7        0.08       -4.58      4.58 o 
  -7  -9   7        0.04        1.48      2.99 o 
  -6  -9   7        8.68        8.25      3.05 o 
  -5  -9   7        1.46       -1.12      2.67 o 
  -4  -9   7       14.15       25.35      2.80 o 
  -3  -9   7       20.02       16.77      1.96 o 
  -2  -9   7      640.97      644.40     11.22 o 
  -1  -9   7      789.17      736.49      9.82 o 
   0  -9   7      178.02      200.95      7.06 o 
   1  -9   7      107.73      106.62      2.62 o 
   2  -9   7       90.59      111.00      3.45 o 
   3  -9   7       18.32       25.58      2.20 o 
   4  -9   7        1.06       -1.00      1.00 o 
   5  -9   7       43.42       49.04      2.98 o 
   6  -9   7        1.54        1.36      2.62 o 
   7  -9   7      144.65      169.93      7.10 o 
   8  -9   7        3.25       -0.60      3.59 o 
  -8  -8   7       53.61       44.80      4.91 o 
  -7  -8   7       10.14        7.91      3.24 o 
  -6  -8   7       64.75       76.88      6.92 o 
  -5  -8   7      194.34      196.01      7.47 o 
  -4  -8   7       13.03        7.09      1.64 o 
  -3  -8   7       35.34       30.21      2.35 o 
  -2  -8   7      139.38      145.31      3.44 o 
  -1  -8   7      592.04      626.32      9.07 o 
   0  -8   7       47.04       55.55      4.55 o 
   1  -8   7      583.01      715.58     11.41 o 
   2  -8   7       33.37       31.49      3.34 o 
   3  -8   7        0.37       -0.06      0.92 o 
   4  -8   7      261.28      232.97      5.33 o 
   5  -8   7      270.80      273.89      4.83 o 
   6  -8   7      117.37      110.69      4.26 o 
   7  -8   7       94.26       93.90      5.47 o 
   8  -8   7       39.07       47.39      4.79 o 
   9  -8   7       22.61       27.39      4.68 o 
  -8  -7   7        5.11        4.53      3.37 o 
  -7  -7   7      141.70      126.01      6.22 o 
  -6  -7   7       16.28        9.71      4.99 o 
  -5  -7   7      175.32      181.47      6.26 o 
  -4  -7   7       38.25       39.10      2.62 o 
  -3  -7   7       29.39       25.55      1.70 o 
  -2  -7   7        6.50       11.06      1.36 o 
  -1  -7   7      190.01      208.07      3.98 o 
   0  -7   7      240.64      237.87      9.57 o 
   1  -7   7      601.31      679.63     10.93 o 
   2  -7   7        7.95        4.64      1.24 o 
   3  -7   7      421.14      492.44      6.88 o 
   4  -7   7      181.95      172.56      3.59 o 
   5  -7   7      396.96      419.43      6.74 o 
   6  -7   7      253.75      234.85      6.96 o 
   7  -7   7        1.31        0.86      2.58 o 
   8  -7   7      317.43      345.06     11.37 o 
   9  -7   7        5.47        6.52      3.60 o 
  -9  -6   7       23.74       19.59      4.48 o 
  -8  -6   7       29.60       27.91      4.32 o 
  -7  -6   7       10.79       14.45      3.68 o 
  -6  -6   7       31.87       41.61      4.32 o 
  -5  -6   7      126.54      124.79      4.80 o 
  -4  -6   7      309.32      315.69      6.64 o 
  -3  -6   7      201.61      169.27      4.03 o 
  -2  -6   7      183.99      197.86      4.14 o 
  -1  -6   7      525.28      512.06     10.21 o 
   0  -6   7     3601.47     3662.14     51.84 o 
   1  -6   7     9692.02    10664.70    131.76 o 
   2  -6   7       20.64       23.24      0.97 o 
   3  -6   7     1609.44     1610.80     18.73 o 
   4  -6   7      324.28      298.31      5.26 o 
   5  -6   7       96.44       90.14      5.30 o 
   6  -6   7      364.36      378.42      7.38 o 
   7  -6   7        0.83       -2.48      2.48 o 
   8  -6   7       81.84       69.48      5.41 o 
   9  -6   7       14.75       19.11      4.15 o 
  -9  -5   7        3.50        5.29      3.63 o 
  -8  -5   7       12.45       10.52      3.55 o 
  -7  -5   7       79.13       67.23      5.37 o 
  -6  -5   7        0.15        1.58      2.31 o 
  -5  -5   7        6.67        5.61      1.80 o 
  -4  -5   7       16.59       13.51      1.80 o 
  -3  -5   7      579.76      562.71     10.19 o 
  -2  -5   7      195.99      210.00      5.30 o 
  -1  -5   7     1889.61     1993.02     23.52 o 
   0  -5   7        0.00        0.45      0.62 o 
   1  -5   7     1017.11     1148.06     12.88 o 
   2  -5   7       22.54       19.02      1.31 o 
   3  -5   7      847.83      918.31     13.48 o 
   4  -5   7     1008.90      990.33     12.99 o 
   5  -5   7        0.74       -1.13      1.13 o 
   6  -5   7        0.91       -0.20      1.58 o 
   7  -5   7        0.45       -2.37      2.37 o 
   8  -5   7      104.74      128.52      6.76 o 
   9  -5   7        0.08        1.94      3.74 o 
  -9  -4   7        2.05       -3.15      3.15 o 
  -8  -4   7       44.69       49.30      4.85 o 
  -7  -4   7       29.17       32.85      3.80 o 
  -6  -4   7      108.42      115.05      5.16 o 
  -5  -4   7      159.65      153.76      5.08 o 
  -4  -4   7      158.10      178.53      5.26 o 
  -3  -4   7      692.39      776.66     11.95 o 
  -2  -4   7      190.41      182.70      3.87 o 
  -1  -4   7        3.40        3.37      1.00 o 
   0  -4   7        1.61       -0.12      0.59 o 
   1  -4   7     1113.32     1163.72     12.40 o 
   2  -4   7     3548.21     3823.05     41.60 o 
   3  -4   7       15.07       19.01      1.34 o 
   4  -4   7      426.10      452.29      6.74 o 
   5  -4   7       51.95       43.37      4.21 o 
   6  -4   7      200.62      159.08      5.56 o 
   7  -4   7       23.61       24.91      3.21 o 
   8  -4   7      189.49      200.25      8.16 o 
   9  -4   7       35.46       33.66      5.70 o 
  -9  -3   7        8.36        4.54      3.47 o 
  -8  -3   7      200.77      211.33      8.46 o 
  -7  -3   7      412.54      408.38     10.80 o 
  -6  -3   7       37.91       32.74      2.92 o 
  -5  -3   7       43.29       52.72      2.75 o 
  -4  -3   7      668.30      701.95     11.64 o 
  -3  -3   7       48.57       40.28      1.82 o 
  -2  -3   7       83.13      104.27      3.47 o 
  -1  -3   7      706.95      642.26      7.93 o 
   0  -3   7      364.20      303.79      4.66 o 
   1  -3   7     1122.39     1086.21     12.70 o 
   2  -3   7      312.83      323.73      4.73 o 
   3  -3   7      245.91      260.91      4.55 o 
   4  -3   7      275.23      275.89      5.31 o 
   5  -3   7      109.66      100.05      3.45 o 
   6  -3   7       86.86       84.65      4.24 o 
   7  -3   7      348.83      392.88      9.66 o 
   8  -3   7        0.37       -0.93      2.37 o 
   9  -3   7        0.12        3.10      4.31 o 
  -9  -2   7        4.11        1.16      3.27 o 
  -8  -2   7      498.96      494.06     11.50 o 
  -7  -2   7      134.12      160.76      6.85 o 
  -6  -2   7       40.48       45.51      3.62 o 
  -5  -2   7      110.51      102.06      5.07 o 
  -4  -2   7      548.38      539.82      8.72 o 
  -3  -2   7     2145.19     2327.55     26.38 o 
  -2  -2   7       13.84       19.63      1.18 o 
  -1  -2   7       89.65      103.74      2.09 o 
   0  -2   7     1820.60     1767.31     18.56 o 
   1  -2   7        0.56       10.88      1.34 o 
   2  -2   7      134.76      156.24      3.52 o 
   3  -2   7       60.73       64.63      3.44 o 
   4  -2   7       94.90       88.04      2.99 o 
   5  -2   7      110.36      108.35      3.65 o 
   6  -2   7      196.53      197.60      6.24 o 
   7  -2   7       27.21       37.27      3.67 o 
   8  -2   7        1.14        0.68      2.89 o 
   9  -2   7       15.16       15.72      5.10 o 
 -10  -1   7        4.99        9.52      6.48 o 
  -9  -1   7       11.03        8.54      3.48 o 
  -8  -1   7       51.98       50.83      4.48 o 
  -7  -1   7      384.61      369.14     11.51 o 
  -6  -1   7       45.13       39.60      3.47 o 
  -5  -1   7      458.15      445.79      8.85 o 
  -4  -1   7      364.36      358.93      6.13 o 
  -3  -1   7      451.34      545.07      8.38 o 
  -2  -1   7      160.87      159.51      3.05 o 
  -1  -1   7     5056.79     5377.58     50.68 o 
   0  -1   7       30.41       24.66      1.23 o 
   1  -1   7     7183.01     7043.36     81.19 o 
   2  -1   7      158.69      171.31      3.63 o 
   3  -1   7       55.44       60.09      2.19 o 
   4  -1   7        8.38        6.26      1.42 o 
   5  -1   7      267.39      255.82      7.19 o 
   6  -1   7       23.94       23.70      2.89 o 
   7  -1   7       90.48       82.15      4.73 o 
   8  -1   7        0.13       -2.78      2.78 o 
   9  -1   7        2.14       -0.24      5.97 o 
 -10   0   7        9.92        9.45      4.50 o 
  -9   0   7       11.81        8.59      3.56 o 
  -8   0   7        2.82        3.59      2.61 o 
  -7   0   7       46.82       41.40      4.05 o 
  -6   0   7       31.17       38.01      4.40 o 
  -5   0   7      218.93      200.05      4.98 o 
  -4   0   7      151.11      144.96      3.92 o 
  -3   0   7      416.40      453.32      9.35 o 
  -2   0   7       47.23       43.32      1.68 o 
  -1   0   7     1065.10     1122.79     13.52 o 
   0   0   7        7.20        4.43      1.02 o 
   1   0   7     9102.49     9052.69    125.99 o 
   2   0   7       14.91       30.96      1.65 o 
   3   0   7      408.91      473.63      8.42 o 
   4   0   7       14.35        7.28      1.49 o 
   5   0   7        0.01       -1.38      1.38 o 
   6   0   7      144.17      154.10      5.07 o 
   7   0   7        1.73        0.24      3.31 o 
   8   0   7       14.18        9.31      3.38 o 
   9   0   7       13.89       14.11      5.80 o 
 -10   1   7        4.25       -0.13      4.12 o 
  -9   1   7        0.28       -2.94      3.01 o 
  -8   1   7        0.17       -1.96      2.36 o 
  -7   1   7        3.01        0.29      2.84 o 
  -6   1   7      192.64      195.27      5.84 o 
  -5   1   7      129.24      129.02      4.04 o 
  -4   1   7      270.87      282.56      5.74 o 
  -3   1   7        1.77        1.34      1.21 o 
  -2   1   7        5.34       10.47      1.18 o 
  -1   1   7     3289.13     3292.71     47.53 o 
   0   1   7      689.47      675.04      9.04 o 
   1   1   7     2669.13     2810.60     33.90 o 
   2   1   7     1185.57     1328.78     16.30 o 
   3   1   7        0.01        2.19      1.21 o 
   4   1   7       97.04       88.47      3.42 o 
   5   1   7        5.65        8.26      1.89 o 
   6   1   7      156.78      146.39      5.48 o 
   7   1   7      130.69      148.67      6.87 o 
   8   1   7       56.54       59.54      9.78 o 
 -10   2   7        5.73        6.78      3.90 o 
  -9   2   7        7.65        6.48      3.62 o 
  -8   2   7        0.41       -1.72      2.82 o 
  -7   2   7      536.56      552.36     11.48 o 
  -6   2   7      106.34      103.85      4.69 o 
  -5   2   7        4.06        2.57      1.48 o 
  -4   2   7       85.42      100.05      3.15 o 
  -3   2   7        3.75        2.73      1.19 o 
  -2   2   7      790.58      815.07     10.69 o 
  -1   2   7     1007.52     1006.44     11.82 o 
   0   2   7      253.14      264.23      5.30 o 
   1   2   7      489.68      568.96      8.24 o 
   2   2   7      114.95      124.27      3.73 o 
   3   2   7      437.72      409.49      7.01 o 
   4   2   7      274.40      247.40      5.79 o 
   5   2   7        0.02       -1.20      1.56 o 
   6   2   7       13.32       10.46      2.61 o 
   7   2   7        0.00        1.50      6.59 o 
   8   2   7        4.79       11.19      4.19 o 
 -10   3   7        1.89        5.60      3.67 o 
  -9   3   7        5.45        1.83      3.24 o 
  -8   3   7        0.50        1.73      2.51 o 
  -7   3   7        1.29        2.10      2.12 o 
  -6   3   7      197.21      208.27      6.59 o 
  -5   3   7      513.20      546.20      9.42 o 
  -4   3   7      117.91      114.41      3.40 o 
  -3   3   7      212.91      189.03      4.19 o 
  -2   3   7     1730.92     1719.32     20.26 o 
  -1   3   7      105.60      112.60      3.09 o 
   0   3   7        0.70       -0.15      1.28 o 
   1   3   7      732.48      772.59     14.50 o 
   2   3   7       46.43       53.86      2.25 o 
   3   3   7      413.00      419.38      7.23 o 
   4   3   7       31.13       23.87      2.70 o 
   5   3   7        4.41        5.37      1.96 o 
   6   3   7       75.04       78.06      4.43 o 
   7   3   7       26.33       16.84      4.23 o 
   8   3   7        0.18        3.92      4.07 o 
  -9   4   7       20.60       13.59      4.73 o 
  -8   4   7        3.37        2.32      2.56 o 
  -7   4   7      332.81      347.68      8.81 o 
  -6   4   7        0.13       -0.42      1.66 o 
  -5   4   7       31.98       33.84      2.32 o 
  -4   4   7       45.51       30.61      2.06 o 
  -3   4   7     1073.84     1048.43     13.66 o 
  -2   4   7        1.04       -1.36      1.38 o 
  -1   4   7     1539.22     1626.90     19.61 o 
   0   4   7     2241.78     2075.13     26.44 o 
   1   4   7       71.25       79.38      3.05 o 
   2   4   7      443.95      412.84      7.21 o 
   3   4   7      408.75      433.96      7.03 o 
   4   4   7       73.85       70.34      3.31 o 
   5   4   7       31.16       27.87      3.28 o 
   6   4   7       30.57       33.37      4.14 o 
   7   4   7       12.82       21.06      4.68 o 
  -9   5   7        7.93        4.10      3.48 o 
  -8   5   7        1.53        3.32      2.69 o 
  -7   5   7        5.89        5.62      2.06 o 
  -6   5   7       12.42       10.61      2.11 o 
  -5   5   7       40.61       34.46      2.42 o 
  -4   5   7       71.21       66.66      2.61 o 
  -3   5   7      176.87      182.73      4.35 o 
  -2   5   7      752.61      823.08     11.35 o 
  -1   5   7      449.79      473.41      7.64 o 
   0   5   7        6.61        7.60      1.66 o 
   1   5   7      108.57      115.79      3.91 o 
   2   5   7      450.42      459.02      7.07 o 
   3   5   7       34.36       31.65      2.06 o 
   4   5   7      310.52      288.47      7.05 o 
   5   5   7       15.74       18.63      3.31 o 
   6   5   7       29.41       37.92      6.97 o 
   7   5   7        3.53        5.46      4.88 o 
  -9   6   7       12.35       10.62      3.26 o 
  -8   6   7       28.16       29.55      3.48 o 
  -7   6   7        0.12        0.30      1.90 o 
  -6   6   7        0.01       -0.92      1.82 o 
  -5   6   7        1.79        0.72      1.51 o 
  -4   6   7       67.58       71.65      2.93 o 
  -3   6   7      110.23       99.36      3.15 o 
  -2   6   7      112.74       96.30      3.26 o 
  -1   6   7      471.07      467.51      7.77 o 
   0   6   7      144.98      158.68      4.53 o 
   1   6   7       11.67        9.25      1.90 o 
   2   6   7        5.22        3.13      1.17 o 
   3   6   7      209.17      196.72      6.44 o 
   4   6   7      163.92      149.39      6.80 o 
   5   6   7        1.41       -0.83      2.62 o 
   6   6   7       24.82       31.70     10.09 o 
   7   6   7        2.15        5.85      7.15 o 
  -9   7   7       22.37       11.38      6.01 o 
  -8   7   7       18.68       19.39      4.43 o 
  -7   7   7        0.04        0.74      2.21 o 
  -6   7   7      101.76       96.54      4.03 o 
  -5   7   7      236.16      224.21      5.86 o 
  -4   7   7       70.35       84.65      3.25 o 
  -3   7   7        0.74        0.65      1.27 o 
  -2   7   7       50.25       44.99      2.37 o 
  -1   7   7      621.46      641.90      9.15 o 
   0   7   7       78.47       73.48      2.96 o 
   1   7   7       84.14       74.50      2.89 o 
   2   7   7       43.07       40.78      3.39 o 
   3   7   7      107.69       99.06      5.30 o 
   4   7   7       26.33       27.23      4.04 o 
   5   7   7       65.14       63.11      6.03 o 
   6   7   7       12.57       18.65      8.33 o 
  -8   8   7        0.37       -2.77      3.19 o 
  -7   8   7       71.87       62.05      3.70 o 
  -6   8   7        3.35       -1.62      1.81 o 
  -5   8   7       21.36       20.84      2.68 o 
  -4   8   7        5.86        6.79      1.99 o 
  -3   8   7       10.77        5.57      1.57 o 
  -2   8   7       32.82       29.48      2.32 o 
  -1   8   7        0.28       -1.41      1.41 o 
   0   8   7        0.47       -1.24      1.50 o 
   1   8   7        0.72       -0.63      2.30 o 
   2   8   7       42.22       31.53      5.64 o 
   3   8   7        9.04       13.97      3.28 o 
   4   8   7       31.20       36.22     10.03 o 
   5   8   7       51.23       47.51      7.43 o 
   6   8   7       12.19        9.51      7.18 o 
  -8   9   7        5.51        4.10      3.24 o 
  -7   9   7       97.53       81.62      4.85 o 
  -6   9   7        0.72       -2.01      2.01 o 
  -5   9   7        5.66       -1.72      1.72 o 
  -4   9   7       16.45       24.86      2.60 o 
  -3   9   7       10.24       10.78      2.04 o 
  -2   9   7        6.19        3.75      2.40 o 
  -1   9   7        5.75        6.47      2.11 o 
   0   9   7      758.24      806.69     15.45 o 
   1   9   7       79.09       81.38      8.18 o 
   2   9   7        5.49        5.60      3.88 o 
   3   9   7       14.35       12.91      4.83 o 
   4   9   7        0.00        1.98      4.53 o 
   5   9   7        3.86        4.03      5.30 o 
  -8  10   7       11.58       13.44      8.95 o 
  -7  10   7        2.26        0.36      2.97 o 
  -6  10   7       45.80       45.53      4.50 o 
  -5  10   7       21.97       19.59      3.47 o 
  -4  10   7        0.06       -0.19      3.14 o 
  -3  10   7       34.97       35.81      6.22 o 
  -2  10   7        4.45        1.95      3.56 o 
  -1  10   7       55.88       63.92      5.36 o 
   0  10   7        0.98        3.63      5.08 o 
   1  10   7      107.45      111.66     12.20 o 
   2  10   7        8.07        4.82      5.70 o 
   3  10   7       18.19       16.34      7.80 o 
   4  10   7        2.22        1.59      6.43 o 
  -7  11   7       19.35       13.23      4.88 o 
  -6  11   7      113.82      103.31     10.58 o 
  -5  11   7       84.89       77.07      7.30 o 
  -4  11   7      155.19      144.25     10.05 o 
  -3  11   7       24.59       19.37      8.92 o 
  -2  11   7        0.04       -0.40      6.12 o 
  -1  11   7       18.48       23.56      5.23 o 
   0  11   7       16.64       27.27      7.24 o 
   1  11   7       15.61        5.20      6.03 o 
   2  11   7       10.00        5.23      6.26 o 
   3  11   7       11.09       13.59      7.48 o 
  -6  12   7        8.53        1.85      4.12 o 
  -5  12   7       12.55       11.59      5.47 o 
  -4  12   7       26.87       28.89      5.42 o 
  -3  12   7        8.81       16.81      4.61 o 
  -2  12   7       58.50       70.27     17.15 o 
  -1  12   7       19.60       24.77      5.73 o 
   0  12   7       30.72       33.36      7.00 o 
   1  12   7       24.60       34.84      8.78 o 
   2  12   7        0.91       -5.53      5.53 o 
  -5  13   7        9.56        3.07      7.45 o 
  -4  13   7        0.15        2.15      7.15 o 
  -3  13   7       60.05       50.18      6.67 o 
  -2  13   7       29.84       28.13      5.67 o 
  -1  13   7        0.05        9.31      7.18 o 
   0  13   7        0.72       10.39      5.09 o 
   1  13   7       19.77       18.91      8.18 o 
  -2 -16   8        0.21        1.65      2.20 o 
  -1 -16   8       72.25       80.48      4.82 o 
   0 -16   8        3.74        5.63      2.33 o 
   1 -16   8        6.29        5.44      2.53 o 
   2 -16   8        2.46        3.23      2.14 o 
   3 -16   8        0.48       -0.65      2.27 o 
   4 -16   8        0.32        0.39      3.59 o 
  -3 -15   8       52.66       58.33      4.14 o 
  -2 -15   8       48.47       63.87      3.86 o 
  -1 -15   8       41.79       42.58      2.66 o 
   0 -15   8        5.49        8.33      1.96 o 
   1 -15   8       52.13       59.39      2.76 o 
   2 -15   8        0.10       -0.84      1.90 o 
   3 -15   8        0.24        1.60      2.25 o 
   4 -15   8        0.39       -0.81      2.49 o 
   5 -15   8       12.65       17.52      3.55 o 
  -4 -14   8       29.86       28.49      3.87 o 
  -3 -14   8      183.01      193.82     10.68 o 
  -2 -14   8        0.63       -0.98      1.66 o 
  -1 -14   8      446.24      436.06      7.08 o 
   0 -14   8        0.11       -0.84      1.38 o 
   1 -14   8      142.81      153.19      4.18 o 
   2 -14   8       62.55       59.98      2.95 o 
   3 -14   8       19.08       20.27      2.81 o 
   4 -14   8       24.01       18.46      3.18 o 
   5 -14   8        1.30       -2.76      2.76 o 
   6 -14   8        2.00        7.81      4.18 o 
  -5 -13   8        0.29       -2.24      2.67 o 
  -4 -13   8      165.82      157.36      6.82 o 
  -3 -13   8        0.72        0.31      2.24 o 
  -2 -13   8        0.02        0.07      1.45 o 
  -1 -13   8      173.63      180.92      3.88 o 
   0 -13   8       75.36       65.24      2.84 o 
   1 -13   8      448.73      438.82      7.30 o 
   2 -13   8      140.12      126.11      6.16 o 
   3 -13   8       33.49       21.37      2.76 o 
   4 -13   8      349.56      352.19     10.14 o 
   5 -13   8        4.40        3.78      3.01 o 
   6 -13   8        3.14        7.94      1.97 o 
   7 -13   8        7.41        9.80      3.20 o 
  -6 -12   8        2.88        1.48      4.71 o 
  -5 -12   8       65.42       68.94      5.19 o 
  -4 -12   8        3.70        0.41      3.04 o 
  -3 -12   8       40.66       42.34      3.09 o 
  -2 -12   8        3.71        4.26      1.56 o 
  -1 -12   8      252.38      249.98      6.51 o 
   0 -12   8      166.49      163.49      7.95 o 
   1 -12   8       54.76       50.61      2.52 o 
   2 -12   8      400.51      383.35     13.36 o 
   3 -12   8        4.44        4.17      1.74 o 
   4 -12   8      216.09      197.96      8.89 o 
   5 -12   8      106.26      106.49      3.36 o 
   6 -12   8       35.01       44.92      4.02 o 
   7 -12   8        0.01        8.46      3.07 o 
  -6 -11   8       35.84       46.94      4.38 o 
  -5 -11   8        0.00        1.37      2.96 o 
  -4 -11   8       21.72       19.50      3.25 o 
  -3 -11   8        5.10        4.93      1.74 o 
  -2 -11   8      148.88      145.01      3.81 o 
  -1 -11   8      955.38      939.70     21.77 o 
   0 -11   8        0.85        2.39      1.95 o 
   1 -11   8      306.27      276.77      6.89 o 
   2 -11   8      117.91      116.72      3.56 o 
   3 -11   8        5.15        4.04      1.66 o 
   4 -11   8      104.30      120.23      5.64 o 
   5 -11   8        6.14        8.10      1.77 o 
   6 -11   8       56.41       66.72      5.87 o 
   7 -11   8      110.97      113.43      5.82 o 
   8 -11   8        0.00        4.22      4.05 o 
  -7 -10   8       14.07       13.56      3.67 o 
  -6 -10   8        4.98        4.26      3.29 o 
  -5 -10   8        1.22        1.87      2.79 o 
  -4 -10   8       43.79       56.90      6.81 o 
  -3 -10   8       38.63       37.62      2.67 o 
  -2 -10   8      193.83      206.01      4.42 o 
  -1 -10   8       13.79       14.27      1.46 o 
   0 -10   8        7.75        6.97      3.46 o 
   1 -10   8      214.44      202.04      5.25 o 
   2 -10   8       81.70       79.37      2.92 o 
   3 -10   8       12.24        5.53      1.70 o 
   4 -10   8       21.47       18.60      1.52 o 
   5 -10   8       32.09       38.60      2.66 o 
   6 -10   8       12.84       10.95      2.63 o 
   7 -10   8       49.72       60.38      4.57 o 
   8 -10   8        2.68       -0.21      2.92 o 
  -7  -9   8       10.36        5.55      6.15 o 
  -6  -9   8       11.21        4.30      3.14 o 
  -5  -9   8      155.90      163.89      7.01 o 
  -4  -9   8      179.78      214.69      6.97 o 
  -3  -9   8      318.07      330.14      8.94 o 
  -2  -9   8      201.36      221.29      6.13 o 
  -1  -9   8      109.15      108.57      3.64 o 
   0  -9   8       68.08       72.69      5.32 o 
   1  -9   8       52.39       49.30      2.55 o 
   2  -9   8      121.60      112.36      3.43 o 
   3  -9   8        0.14       -0.16      1.35 o 
   4  -9   8        0.00       -0.13      1.18 o 
   5  -9   8      206.03      213.79      5.19 o 
   6  -9   8        3.78       -0.27      2.24 o 
   7  -9   8       14.13        7.04      2.92 o 
   8  -9   8        0.03        2.67      2.82 o 
  -8  -8   8       13.62       14.86      3.93 o 
  -7  -8   8       38.83       31.48      4.47 o 
  -6  -8   8        2.68       -2.18      2.92 o 
  -5  -8   8      123.40      127.07      6.09 o 
  -4  -8   8        5.40        3.82      2.05 o 
  -3  -8   8      188.77      174.37      4.95 o 
  -2  -8   8       73.46       79.15      2.88 o 
  -1  -8   8       90.63       87.60      2.37 o 
   0  -8   8      897.55      840.33     26.24 o 
   1  -8   8      174.88      198.20      5.59 o 
   2  -8   8      678.98      657.12     11.42 o 
   3  -8   8      204.46      217.59      4.17 o 
   4  -8   8        0.16        0.02      0.93 o 
   5  -8   8      147.30      162.48      3.92 o 
   6  -8   8        2.00        5.79      2.59 o 
   7  -8   8       13.67       10.04      3.15 o 
   8  -8   8        5.48        3.12      2.88 o 
  -8  -7   8       18.14       19.37      3.82 o 
  -7  -7   8      146.69      148.36      7.75 o 
  -6  -7   8       12.42        7.49      2.94 o 
  -5  -7   8        0.69        0.64      2.43 o 
  -4  -7   8      293.71      285.27      6.77 o 
  -3  -7   8      154.62      144.33      4.41 o 
  -2  -7   8      119.65      117.64      3.43 o 
  -1  -7   8       68.60       81.86      2.59 o 
   0  -7   8        0.07        0.19      1.18 o 
   1  -7   8       35.30       36.25      1.61 o 
   2  -7   8       71.16       91.29      1.83 o 
   3  -7   8        8.49        9.57      0.94 o 
   4  -7   8        9.43        9.70      1.32 o 
   5  -7   8       64.93       70.34      2.77 o 
   6  -7   8      137.56      132.33      5.84 o 
   7  -7   8       82.68       87.58      5.77 o 
   8  -7   8       16.65       12.54      3.80 o 
   9  -7   8        0.18       12.11      7.95 o 
  -9  -6   8        6.28        5.61      3.68 o 
  -8  -6   8       25.80       27.23      4.77 o 
  -7  -6   8       15.92       16.95      3.82 o 
  -6  -6   8        7.00        6.86      2.79 o 
  -5  -6   8      198.83      202.69      5.61 o 
  -4  -6   8      245.26      242.79      5.58 o 
  -3  -6   8      297.30      319.56      6.74 o 
  -2  -6   8      112.96       84.93      3.23 o 
  -1  -6   8     1195.27     1240.52     18.58 o 
   0  -6   8      564.42      571.63      8.24 o 
   1  -6   8        3.54        4.63      0.94 o 
   2  -6   8      658.23      631.83      7.05 o 
   3  -6   8      100.68       87.03      2.66 o 
   4  -6   8      115.06      126.13      3.20 o 
   5  -6   8      403.29      413.17      7.33 o 
   6  -6   8      425.26      448.35     11.19 o 
   7  -6   8       55.57       45.32      4.32 o 
   8  -6   8       23.04       20.33      3.89 o 
   9  -6   8       12.25        8.94      3.85 o 
  -9  -5   8        0.46       -3.17      3.17 o 
  -8  -5   8       54.55       43.21      4.63 o 
  -7  -5   8       29.21       30.74      8.33 o 
  -6  -5   8       38.25       46.07      3.69 o 
  -5  -5   8       10.42       17.56      3.58 o 
  -4  -5   8        4.60        8.23      1.69 o 
  -3  -5   8       30.87       26.39      1.99 o 
  -2  -5   8      196.87      222.82      5.70 o 
  -1  -5   8     4699.41     4778.43     63.55 o 
   0  -5   8       31.38       18.88      1.02 o 
   1  -5   8      158.70      139.11      2.57 o 
   2  -5   8     2202.76     2444.91     27.10 o 
   3  -5   8       87.29       91.58      2.76 o 
   4  -5   8      470.75      478.53      8.39 o 
   5  -5   8       12.68        9.55      1.71 o 
   6  -5   8      153.61      151.90      5.87 o 
   7  -5   8      408.58      380.41     10.87 o 
   8  -5   8       75.08       82.63      7.72 o 
   9  -5   8       62.69       57.76      6.70 o 
  -9  -4   8       17.07       10.90      3.79 o 
  -8  -4   8       15.55       12.01      3.39 o 
  -7  -4   8       55.93       72.66      5.57 o 
  -6  -4   8      865.85      857.05     16.58 o 
  -5  -4   8       60.88       56.55      3.14 o 
  -4  -4   8      431.28      477.90      8.84 o 
  -3  -4   8     1270.42     1259.45     18.09 o 
  -2  -4   8       23.09       31.08      1.52 o 
  -1  -4   8        3.84        3.34      0.93 o 
   0  -4   8     3197.33     3231.73     37.67 o 
   1  -4   8      288.85      299.11      4.79 o 
   2  -4   8     3459.45     3690.03     47.10 o 
   3  -4   8      373.04      379.93      6.58 o 
   4  -4   8      690.83      721.63      9.61 o 
   5  -4   8      238.78      268.59      6.13 o 
   6  -4   8        0.91       -0.78      1.95 o 
   7  -4   8      397.74      412.67     10.05 o 
   8  -4   8       10.99        5.55      3.30 o 
   9  -4   8       39.11       39.49      6.10 o 
  -9  -3   8        0.01       -1.40      3.21 o 
  -8  -3   8       10.65        9.99      4.48 o 
  -7  -3   8        1.18        2.21      2.67 o 
  -6  -3   8       96.86       88.63      4.93 o 
  -5  -3   8        0.09        1.32      1.59 o 
  -4  -3   8      418.01      480.43     12.91 o 
  -3  -3   8      123.49      138.29      3.30 o 
  -2  -3   8       22.02       24.15      1.37 o 
  -1  -3   8      432.07      447.56      6.61 o 
   0  -3   8      329.70      320.10      5.59 o 
   1  -3   8      227.69      256.05      4.92 o 
   2  -3   8       41.58       27.16      1.60 o 
   3  -3   8       20.91       15.45      1.41 o 
   4  -3   8      306.85      277.70      5.51 o 
   5  -3   8      872.95      844.34     12.16 o 
   6  -3   8      161.12      161.80      5.83 o 
   7  -3   8      361.98      362.92     10.37 o 
   8  -3   8        0.96        2.69      3.27 o 
   9  -3   8       41.72       40.16      6.04 o 
  -9  -2   8        3.15        1.92      3.46 o 
  -8  -2   8      493.92      481.19     12.79 o 
  -7  -2   8      250.39      301.40      9.23 o 
  -6  -2   8      738.73      675.34     14.02 o 
  -5  -2   8      287.56      296.54      7.76 o 
  -4  -2   8      205.38      196.66      4.48 o 
  -3  -2   8      146.87      154.80      3.79 o 
  -2  -2   8     1025.40     1111.59     14.55 o 
  -1  -2   8       52.61       56.17      1.65 o 
   0  -2   8      906.08      883.93     10.18 o 
   1  -2   8     1526.56     1558.96     19.55 o 
   2  -2   8      438.55      484.13      7.72 o 
   3  -2   8      549.49      549.32     11.11 o 
   4  -2   8      286.32      272.08      5.52 o 
   5  -2   8      486.74      520.27      8.80 o 
   6  -2   8      198.58      191.13      6.29 o 
   7  -2   8      137.30      144.61      6.65 o 
   8  -2   8        1.69        2.43      3.69 o 
   9  -2   8        6.90        3.19      8.11 o 
  -9  -1   8        0.12        0.05      3.19 o 
  -8  -1   8      138.74      144.68      8.15 o 
  -7  -1   8     1741.13     1771.40     30.49 o 
  -6  -1   8      677.94      666.78     13.93 o 
  -5  -1   8        2.24        2.22      1.48 o 
  -4  -1   8      153.97      152.03      3.88 o 
  -3  -1   8      215.68      198.26      4.41 o 
  -2  -1   8     1627.20     1788.58     22.36 o 
  -1  -1   8      260.82      283.25      4.71 o 
   0  -1   8      506.85      529.99      6.91 o 
   1  -1   8      141.42      146.95      3.59 o 
   2  -1   8      393.93      382.00      6.63 o 
   3  -1   8     1169.68     1178.95     15.01 o 
   4  -1   8       89.69      103.22      3.43 o 
   5  -1   8      262.87      271.92      5.99 o 
   6  -1   8       19.19       16.59      2.79 o 
   7  -1   8        5.80       12.39      3.30 o 
   8  -1   8       10.99       10.41      3.53 o 
 -10   0   8       26.39       25.53      9.51 o 
  -9   0   8       44.62       41.47      4.91 o 
  -8   0   8       65.54       60.75      4.50 o 
  -7   0   8       54.87       55.40      5.74 o 
  -6   0   8       64.20       65.30      3.76 o 
  -5   0   8        0.01        0.35      1.38 o 
  -4   0   8      332.59      326.14      6.37 o 
  -3   0   8       77.17       87.42      2.93 o 
  -2   0   8      718.94      858.80     12.87 o 
  -1   0   8      164.88      229.76      4.25 o 
   0   0   8       96.67      120.38      4.03 o 
   1   0   8     1832.35     1777.60     22.04 o 
   2   0   8      192.92      221.94      4.86 o 
   3   0   8       44.45       52.85      2.43 o 
   4   0   8      118.65      112.42      4.64 o 
   5   0   8        0.59       -1.40      1.40 o 
   6   0   8       48.25       55.78      3.85 o 
   7   0   8        9.11       17.38      3.53 o 
   8   0   8       14.75       17.04      3.90 o 
 -10   1   8       20.64       30.63      7.05 o 
  -9   1   8       32.92       37.38      4.78 o 
  -8   1   8        6.02       15.80      3.24 o 
  -7   1   8        1.75        1.81      2.35 o 
  -6   1   8       73.98       71.05      3.52 o 
  -5   1   8       91.75       88.38      3.44 o 
  -4   1   8      314.71      307.38      6.58 o 
  -3   1   8      170.38      164.04      4.48 o 
  -2   1   8       82.61       65.83      3.16 o 
  -1   1   8      144.96      128.80      3.27 o 
   0   1   8     3108.05     3155.76     37.81 o 
   1   1   8      633.55      665.53     10.16 o 
   2   1   8       60.87       53.16      2.54 o 
   3   1   8        8.36       10.48      1.54 o 
   4   1   8        2.93        2.42      1.54 o 
   5   1   8      128.90      141.50      4.76 o 
   6   1   8       32.00       31.37      3.33 o 
   7   1   8       11.02        6.88      3.26 o 
   8   1   8        0.00       -3.06      3.06 o 
 -10   2   8        7.36        3.22      7.15 o 
  -9   2   8       56.89       58.33      5.53 o 
  -8   2   8       41.49       42.72      4.59 o 
  -7   2   8       28.04       21.91      3.09 o 
  -6   2   8      197.81      187.76      5.43 o 
  -5   2   8      124.56      140.84      4.37 o 
  -4   2   8      555.49      608.52      9.92 o 
  -3   2   8       75.81       75.68      2.94 o 
  -2   2   8      759.50      709.63     10.63 o 
  -1   2   8       79.33       94.43      2.89 o 
   0   2   8     1997.60     2118.36     36.43 o 
   1   2   8      144.72      181.43      4.52 o 
   2   2   8       34.87       43.83      2.55 o 
   3   2   8       32.62       30.01      2.26 o 
   4   2   8       10.36        6.55      1.76 o 
   5   2   8       29.20       34.08      2.82 o 
   6   2   8       79.29       82.30      7.89 o 
   7   2   8        4.90        1.93      3.04 o 
   8   2   8        1.30        1.69      3.68 o 
  -9   3   8       16.28       14.46      3.99 o 
  -8   3   8        2.37       -0.53      2.64 o 
  -7   3   8       30.63       31.19      3.34 o 
  -6   3   8      401.68      409.19      8.35 o 
  -5   3   8        4.62        6.62      1.71 o 
  -4   3   8        0.26        1.11      1.33 o 
  -3   3   8      456.48      427.21      7.69 o 
  -2   3   8        8.31        3.39      1.36 o 
  -1   3   8      943.85      997.67     12.20 o 
   0   3   8      208.75      224.55      5.05 o 
   1   3   8      162.74      167.04      4.96 o 
   2   3   8      635.15      588.56      9.92 o 
   3   3   8      424.34      433.08      8.13 o 
   4   3   8       23.52       33.32      2.62 o 
   5   3   8       66.22       73.37      4.08 o 
   6   3   8        0.93        2.07      2.70 o 
   7   3   8        2.01        6.65      3.87 o 
  -9   4   8       23.89       14.85      5.30 o 
  -8   4   8       15.43       15.66      3.26 o 
  -7   4   8        1.92        2.16      2.26 o 
  -6   4   8        0.04       -1.61      1.61 o 
  -5   4   8        7.58        4.93      1.72 o 
  -4   4   8      114.88      126.73      3.78 o 
  -3   4   8       48.17       51.38      2.72 o 
  -2   4   8      386.92      379.85      6.61 o 
  -1   4   8      144.62      158.50      4.05 o 
   0   4   8      489.44      473.02      9.74 o 
   1   4   8      544.12      605.61     10.05 o 
   2   4   8      276.52      269.15      5.50 o 
   3   4   8       55.75       55.51      3.02 o 
   4   4   8      157.31      162.51      5.27 o 
   5   4   8       42.52       51.37      3.60 o 
   6   4   8       39.40       43.81      8.05 o 
   7   4   8       10.17        4.47      3.66 o 
  -9   5   8       36.84       42.10      4.32 o 
  -8   5   8        0.02       -1.95      3.01 o 
  -7   5   8       11.82       11.41      2.66 o 
  -6   5   8       97.67       98.80      4.12 o 
  -5   5   8       27.89       24.23      2.45 o 
  -4   5   8      109.22      111.90      3.63 o 
  -3   5   8      137.79      140.37      4.10 o 
  -2   5   8        1.45        2.06      1.35 o 
  -1   5   8      108.75      109.27      3.56 o 
   0   5   8       11.64       18.38      2.09 o 
   1   5   8      620.53      625.05     10.53 o 
   2   5   8        0.93        1.35      1.36 o 
   3   5   8      158.13      156.53      4.31 o 
   4   5   8      194.54      180.71      5.67 o 
   5   5   8        4.04       -2.48      2.53 o 
   6   5   8        1.98        1.98      3.35 o 
   7   5   8       10.77        6.59      5.26 o 
  -9   6   8        9.07        4.00      3.16 o 
  -8   6   8        1.24       -1.37      2.40 o 
  -7   6   8       11.49       10.17      2.40 o 
  -6   6   8       13.03       10.86      2.49 o 
  -5   6   8        3.20        0.80      1.55 o 
  -4   6   8      333.00      322.40      6.01 o 
  -3   6   8       69.34       67.80      3.01 o 
  -2   6   8      311.71      335.37      6.52 o 
  -1   6   8      242.67      241.40      5.39 o 
   0   6   8      128.30      149.07      4.72 o 
   1   6   8      597.11      582.56     10.27 o 
   2   6   8       44.81       46.42      2.64 o 
   3   6   8       26.97       27.02      3.48 o 
   4   6   8       49.28       53.06      4.57 o 
   5   6   8        2.76        6.81      3.10 o 
   6   6   8       24.71       20.31      5.79 o 
  -9   7   8       24.89       30.45      7.47 o 
  -8   7   8        0.74       -2.26      2.26 o 
  -7   7   8        0.35       -1.88      1.88 o 
  -6   7   8       31.60       34.33      3.26 o 
  -5   7   8      153.13      156.20      5.41 o 
  -4   7   8       19.28       18.08      2.31 o 
  -3   7   8       27.00       23.33      2.23 o 
  -2   7   8       90.80       99.41      3.32 o 
  -1   7   8        0.74       -1.31      1.39 o 
   0   7   8      182.02      183.23      5.42 o 
   1   7   8      994.65      993.73     19.09 o 
   2   7   8        3.34        1.35      2.71 o 
   3   7   8        3.04        3.68      3.39 o 
   4   7   8        0.37       -2.33      2.33 o 
   5   7   8        0.18        7.29      7.45 o 
   6   7   8        0.79       10.87      7.27 o 
  -8   8   8       16.78       13.03      3.98 o 
  -7   8   8       16.67       13.52      2.94 o 
  -6   8   8       16.23       20.76      3.31 o 
  -5   8   8       18.24       17.70      2.72 o 
  -4   8   8      255.17      226.32      6.37 o 
  -3   8   8        1.45       -0.33      2.20 o 
  -2   8   8        5.76        1.23      1.79 o 
  -1   8   8        1.22       -0.93      1.76 o 
   0   8   8       21.70       17.40      2.66 o 
   1   8   8      175.61      146.90      7.44 o 
   2   8   8       67.06       54.16      5.20 o 
   3   8   8       14.37       12.65      3.17 o 
   4   8   8      151.41      132.56     15.78 o 
   5   8   8       72.69       53.84     10.96 o 
  -8   9   8       10.82        8.96      3.76 o 
  -7   9   8       29.19       25.60      7.24 o 
  -6   9   8       78.85       72.08      4.08 o 
  -5   9   8        6.66        4.96      2.27 o 
  -4   9   8        1.10        0.48      1.83 o 
  -3   9   8        0.10       -0.95      2.16 o 
  -2   9   8       37.66       44.19      3.34 o 
  -1   9   8       57.24       55.69      3.56 o 
   0   9   8       93.95       87.19      8.36 o 
   1   9   8       21.17       23.60      4.20 o 
   2   9   8        0.65       -0.86      5.02 o 
   3   9   8        3.23        0.24      5.79 o 
   4   9   8       71.03       55.00      7.54 o 
  -7  10   8        5.70        3.86     10.62 o 
  -6  10   8       16.64        7.00      4.33 o 
  -5  10   8       25.90       23.20      5.32 o 
  -4  10   8        0.04        3.11      3.54 o 
  -3  10   8       86.97       84.93     18.96 o 
  -2  10   8       12.57        7.07      3.16 o 
  -1  10   8        0.66       -3.40      3.40 o 
   0  10   8        0.73        5.44      6.35 o 
   1  10   8       60.61       50.53      9.66 o 
   2  10   8        5.39        0.21      5.70 o 
   3  10   8        1.61       11.05      7.06 o 
   4  10   8        5.03        8.33      5.45 o 
  -6  11   8        0.31        0.18      3.96 o 
  -5  11   8       12.10       18.93      5.06 o 
  -4  11   8        0.23        5.21      3.86 o 
  -3  11   8        1.71       -1.22      3.45 o 
  -2  11   8        0.21        0.16      3.66 o 
  -1  11   8        0.16       -3.78      6.49 o 
   0  11   8       21.38       24.20      8.10 o 
   1  11   8       18.12       26.83      8.42 o 
   2  11   8       34.38       35.40      9.19 o 
   3  11   8        3.78       -4.93      6.62 o 
  -5  12   8      110.53       97.90     14.76 o 
  -4  12   8       10.66       13.75      4.77 o 
  -3  12   8        8.74        6.89      4.01 o 
  -2  12   8        3.38        8.47      4.55 o 
  -1  12   8        0.00        1.05      3.58 o 
   0  12   8        0.38       -1.12      4.00 o 
   1  12   8        2.54       10.08      6.71 o 
  -4  13   8        2.22       -1.36      6.88 o 
  -3  13   8        2.25        1.85      6.75 o 
  -2  13   8        0.66        1.26      4.49 o 
  -1  13   8        0.72       -5.67      5.67 o 
  -2 -16   9       20.88       26.79      3.47 o 
  -1 -16   9        9.25       11.93      3.17 o 
   0 -16   9        7.88        5.97      2.73 o 
   1 -16   9       10.30        6.84      3.53 o 
   2 -16   9       57.82       54.38      3.48 o 
   3 -16   9       11.40       14.90      2.80 o 
   4 -16   9       22.19       29.72      3.78 o 
  -3 -15   9       25.46       26.71      3.20 o 
  -2 -15   9        0.26        0.78      1.90 o 
  -1 -15   9        1.41        1.55      1.53 o 
   0 -15   9       49.16       49.81      3.84 o 
   1 -15   9        2.18        1.31      2.21 o 
   2 -15   9        0.00        0.93      1.78 o 
   3 -15   9       44.76       45.73      3.58 o 
   4 -15   9       24.53       19.15      3.24 o 
   5 -15   9        2.48        0.98      3.15 o 
  -4 -14   9       72.14       68.22      4.89 o 
  -3 -14   9       31.75       36.28      3.05 o 
  -2 -14   9        0.55       -1.60      1.60 o 
  -1 -14   9       73.58       83.99      2.62 o 
   0 -14   9       56.86       56.49      5.30 o 
   1 -14   9       40.81       45.62      8.24 o 
   2 -14   9        4.65        1.58      1.49 o 
   3 -14   9        1.45        2.03      2.02 o 
   4 -14   9        0.44        1.67      2.26 o 
   5 -14   9        2.55        5.54      2.99 o 
   6 -14   9        1.63        6.19      4.21 o 
  -5 -13   9        1.54        0.07      2.94 o 
  -4 -13   9       36.23       28.44      3.74 o 
  -3 -13   9       75.74       76.33      4.39 o 
  -2 -13   9       92.49       94.77      3.15 o 
  -1 -13   9       11.96       12.46      1.28 o 
   0 -13   9      296.03      286.53     11.06 o 
   1 -13   9        0.13       -1.28      2.61 o 
   2 -13   9       64.19       57.87      2.69 o 
   3 -13   9      130.58      142.59      5.65 o 
   4 -13   9      135.26      127.86      5.93 o 
   5 -13   9       27.97       24.95      3.67 o 
   6 -13   9       28.03       27.16      2.29 o 
  -6 -12   9        0.02       -3.08      3.08 o 
  -5 -12   9       34.01       36.80      4.33 o 
  -4 -12   9      153.94      153.38      6.87 o 
  -3 -12   9      209.42      203.36      6.74 o 
  -2 -12   9      608.87      602.20     13.51 o 
  -1 -12   9       25.47       27.33      2.58 o 
   0 -12   9      106.82       99.01      6.49 o 
   1 -12   9        3.31        7.33      5.02 o 
   2 -12   9       61.80       63.05      2.81 o 
   3 -12   9      210.51      164.92      6.15 o 
   4 -12   9       34.83       35.77      3.64 o 
   5 -12   9      130.14      142.03      7.00 o 
   6 -12   9       62.28       53.74      5.59 o 
   7 -12   9        4.48        6.31      2.75 o 
  -6 -11   9        4.50        2.77      3.20 o 
  -5 -11   9        5.10        2.03      2.80 o 
  -4 -11   9      172.18      167.98      6.65 o 
  -3 -11   9        5.16        4.21      1.90 o 
  -2 -11   9        1.12       -1.74      1.74 o 
  -1 -11   9      159.67      167.39      5.28 o 
   0 -11   9      167.05      170.80      7.07 o 
   1 -11   9        0.01        6.32      4.55 o 
   2 -11   9        3.48        4.28      1.32 o 
   3 -11   9      119.37      101.14      4.00 o 
   4 -11   9       48.91       42.76      3.83 o 
   5 -11   9      686.96      631.57     19.59 o 
   6 -11   9       57.47       48.96      3.75 o 
   7 -11   9       32.44       37.32      3.94 o 
  -7 -10   9        5.53        3.52      3.36 o 
  -6 -10   9        2.40       -1.71      2.92 o 
  -5 -10   9       92.95       82.86      5.30 o 
  -4 -10   9       24.26       18.03      2.98 o 
  -3 -10   9        3.79        4.38      1.81 o 
  -2 -10   9      308.46      300.91      6.31 o 
  -1 -10   9       13.44       12.84      1.52 o 
   0 -10   9       39.89       45.56      4.34 o 
   1 -10   9       19.00       14.13      1.41 o 
   2 -10   9       80.22       76.23      2.99 o 
   3 -10   9       31.51       34.45      2.55 o 
   4 -10   9       64.72       55.06      2.23 o 
   5 -10   9       89.07       82.66      3.30 o 
   6 -10   9       86.82       90.33      4.84 o 
   7 -10   9       93.22       91.17      5.38 o 
   8 -10   9       18.16       13.59      3.56 o 
  -7  -9   9       17.17       18.78      4.29 o 
  -6  -9   9       19.92       23.47      4.00 o 
  -5  -9   9       11.63       14.18      3.28 o 
  -4  -9   9        4.26        4.08      2.80 o 
  -3  -9   9       88.92       83.43      3.62 o 
  -2  -9   9        4.78        2.30      1.32 o 
  -1  -9   9        7.98        7.59      1.04 o 
   0  -9   9        1.11        2.42      2.28 o 
   1  -9   9        7.40        8.40      1.11 o 
   2  -9   9        2.24        1.83      1.08 o 
   3  -9   9       86.62       83.60      3.47 o 
   4  -9   9       49.76       52.54      2.21 o 
   5  -9   9      102.88      105.35      3.76 o 
   6  -9   9        1.49        1.51      2.26 o 
   7  -9   9       46.22       45.18      4.29 o 
   8  -9   9        3.94        4.25      4.09 o 
  -8  -8   9       19.48       15.26      3.83 o 
  -7  -8   9        8.62       16.75      4.71 o 
  -6  -8   9        0.01       -0.37      2.73 o 
  -5  -8   9       33.58       31.74      3.75 o 
  -4  -8   9        0.47       -1.68      2.61 o 
  -3  -8   9        0.21       -1.21      1.50 o 
  -2  -8   9      290.14      305.48      6.29 o 
  -1  -8   9      225.31      225.96      4.51 o 
   0  -8   9       25.14       30.47      1.68 o 
   1  -8   9        0.08        0.62      0.96 o 
   2  -8   9        8.90        9.15      1.33 o 
   3  -8   9      187.60      168.64      3.42 o 
   4  -8   9       25.10       16.72      1.66 o 
   5  -8   9        0.20        0.34      1.60 o 
   6  -8   9       68.29       66.32      4.36 o 
   7  -8   9       11.76       14.83      3.32 o 
   8  -8   9        0.88       -1.04      3.75 o 
  -8  -7   9       11.99       13.94      3.78 o 
  -7  -7   9       23.96       32.03      6.94 o 
  -6  -7   9        3.90        5.75      2.92 o 
  -5  -7   9      146.30      145.12      6.49 o 
  -4  -7   9       73.73       64.61      3.18 o 
  -3  -7   9       90.80       90.67      6.22 o 
  -2  -7   9      292.03      293.96      6.82 o 
  -1  -7   9      439.67      450.92     16.50 o 
   0  -7   9       72.68       91.76      3.11 o 
   1  -7   9       56.29       69.81      2.45 o 
   2  -7   9       37.16       40.66      1.39 o 
   3  -7   9        1.84        1.61      0.82 o 
   4  -7   9        0.00        1.29      1.11 o 
   5  -7   9       96.32       79.30      3.43 o 
   6  -7   9      145.76      148.41      6.19 o 
   7  -7   9      322.87      332.36     10.08 o 
   8  -7   9        5.34        7.26      3.23 o 
  -8  -6   9       38.42       41.04      4.66 o 
  -7  -6   9       62.16       64.06      7.52 o 
  -6  -6   9        5.03        6.94      2.85 o 
  -5  -6   9      230.62      234.34      6.09 o 
  -4  -6   9        7.34        5.13      1.55 o 
  -3  -6   9       15.12       19.74      1.83 o 
  -2  -6   9      689.70      679.51     14.21 o 
  -1  -6   9       11.12        7.95      2.38 o 
   0  -6   9        0.33        0.54      0.83 o 
   1  -6   9     1413.88     1274.49     15.61 o 
   2  -6   9      100.24       93.34      2.23 o 
   3  -6   9        3.71        3.00      1.09 o 
   4  -6   9      187.75      205.32      4.39 o 
   5  -6   9      329.83      309.78      6.25 o 
   6  -6   9      234.54      257.01      8.29 o 
   7  -6   9        0.12       -1.08      2.57 o 
   8  -6   9       13.98       10.38      3.96 o 
  -9  -5   9       18.01       16.66      5.23 o 
  -8  -5   9        0.94        2.96      3.23 o 
  -7  -5   9        2.83       -1.70      4.36 o 
  -6  -5   9      109.22      101.35      5.79 o 
  -5  -5   9        5.56        2.74      1.68 o 
  -4  -5   9       65.71       65.86      2.98 o 
  -3  -5   9      433.19      427.17      8.50 o 
  -2  -5   9      172.94      192.33      4.16 o 
  -1  -5   9       81.54       89.87      2.33 o 
   0  -5   9       45.05       42.63      1.54 o 
   1  -5   9      718.31      782.46      9.55 o 
   2  -5   9        0.48       -0.37      0.78 o 
   3  -5   9     3214.77     3208.63     45.40 o 
   4  -5   9      145.00      134.80      3.77 o 
   5  -5   9       22.74       23.39      2.25 o 
   6  -5   9      549.19      518.63     11.65 o 
   7  -5   9       26.42       25.31      3.79 o 
   8  -5   9        5.07       -2.66      3.04 o 
  -9  -4   9       13.23       12.52      4.01 o 
  -8  -4   9       10.65        4.56      3.60 o 
  -7  -4   9       68.25       74.64      5.70 o 
  -6  -4   9      164.28      171.03      6.30 o 
  -5  -4   9        0.56       -0.40      1.63 o 
  -4  -4   9     1288.05     1352.90     20.01 o 
  -3  -4   9        9.97       12.76      1.47 o 
  -2  -4   9     1333.17     1322.28     18.30 o 
  -1  -4   9       78.51       77.12      2.27 o 
   0  -4   9       12.27       11.62      1.18 o 
   1  -4   9      153.99      176.05      3.59 o 
   2  -4   9      636.31      684.84     11.47 o 
   3  -4   9       99.43       91.28      4.04 o 
   4  -4   9      177.65      182.14      4.51 o 
   5  -4   9       38.99       52.17      3.97 o 
   6  -4   9      503.48      474.65     10.50 o 
   7  -4   9       33.50       37.04      5.94 o 
   8  -4   9        1.13       -0.40      3.18 o 
  -9  -3   9       82.32       76.94      6.05 o 
  -8  -3   9        1.72        0.23      4.82 o 
  -7  -3   9      263.00      289.59      8.96 o 
  -6  -3   9      301.19      312.06      8.69 o 
  -5  -3   9       19.29       24.43      2.51 o 
  -4  -3   9        1.65        1.39      1.98 o 
  -3  -3   9     2760.43     3054.03     36.92 o 
  -2  -3   9        5.38        0.30      0.96 o 
  -1  -3   9      999.87     1082.80     12.24 o 
   0  -3   9      531.43      557.12      8.11 o 
   1  -3   9     1004.38      996.73     12.25 o 
   2  -3   9       13.64       15.01      1.53 o 
   3  -3   9       42.38       59.76      2.29 o 
   4  -3   9       11.60       14.18      2.40 o 
   5  -3   9      162.51      160.66      5.01 o 
   6  -3   9       55.82       53.26      3.88 o 
   7  -3   9        0.03        0.05      2.52 o 
   8  -3   9      111.95       94.05     11.98 o 
  -9  -2   9      178.29      204.67     12.24 o 
  -8  -2   9      181.10      166.96     15.50 o 
  -7  -2   9      211.11      213.16      7.84 o 
  -6  -2   9       30.07       20.87      3.09 o 
  -5  -2   9      354.15      353.70      7.87 o 
  -4  -2   9        0.78       -0.10      1.19 o 
  -3  -2   9     2631.79     2953.83     36.90 o 
  -2  -2   9        0.28        0.23      0.96 o 
  -1  -2   9       80.44       94.06      3.59 o 
   0  -2   9      107.51      130.16      2.97 o 
   1  -2   9       41.91       43.44      2.04 o 
   2  -2   9      444.80      434.54      7.34 o 
   3  -2   9      117.31      124.95      3.53 o 
   4  -2   9      287.43      277.63      5.73 o 
   5  -2   9        0.05        0.71      1.82 o 
   6  -2   9      161.77      161.66      6.10 o 
   7  -2   9      403.43      433.83     10.67 o 
   8  -2   9       44.52       43.62      5.85 o 
  -9  -1   9       34.56       40.42      5.87 o 
  -8  -1   9       29.45       35.13      4.39 o 
  -7  -1   9     1198.08     1199.21     22.54 o 
  -6  -1   9       46.94       41.32      3.29 o 
  -5  -1   9      768.05      775.02     12.21 o 
  -4  -1   9       56.04       61.19      3.02 o 
  -3  -1   9       25.65       23.01      1.91 o 
  -2  -1   9      251.14      277.78      4.98 o 
  -1  -1   9      516.03      579.24      8.77 o 
   0  -1   9      336.87      389.76      6.10 o 
   1  -1   9      282.93      297.79      6.20 o 
   2  -1   9     1310.85     1399.72     20.45 o 
   3  -1   9      212.09      189.96      4.45 o 
   4  -1   9       78.28       64.65      2.97 o 
   5  -1   9        2.61       -0.46      1.90 o 
   6  -1   9       97.11      107.20      6.93 o 
   7  -1   9       10.43        1.97      2.65 o 
   8  -1   9       14.26       12.16      4.41 o 
  -9   0   9        3.51        4.96      4.09 o 
  -8   0   9        8.69       12.95      3.71 o 
  -7   0   9     1373.94     1423.56     22.96 o 
  -6   0   9      457.46      478.93     10.13 o 
  -5   0   9      109.42      108.05      3.85 o 
  -4   0   9       70.41       66.44      2.91 o 
  -3   0   9      217.24      231.49      5.29 o 
  -2   0   9      433.35      486.16      7.47 o 
  -1   0   9       12.84        7.28      1.34 o 
   0   0   9       60.46       72.20      2.92 o 
   1   0   9       25.32       21.40      1.82 o 
   2   0   9      203.62      206.13      5.35 o 
   3   0   9        0.81        0.61      1.35 o 
   4   0   9        5.07        5.41      1.61 o 
   5   0   9        2.84        1.53      1.75 o 
   6   0   9      155.72      151.50      5.95 o 
   7   0   9      111.91      128.71      6.71 o 
   8   0   9       51.37       65.01      9.62 o 
  -9   1   9       18.04       12.42      3.88 o 
  -8   1   9       42.22       48.00      4.63 o 
  -7   1   9      216.25      231.10      7.17 o 
  -6   1   9       63.20       52.18      3.30 o 
  -5   1   9       11.99       17.09      2.35 o 
  -4   1   9        4.53        4.40      1.52 o 
  -3   1   9      509.45      491.88      9.15 o 
  -2   1   9      193.32      178.23      5.27 o 
  -1   1   9     1775.51     1940.82     26.89 o 
   0   1   9       93.31      119.51      3.94 o 
   1   1   9       17.72       24.84      2.21 o 
   2   1   9       18.13       10.08      1.88 o 
   3   1   9       97.14      110.35      3.55 o 
   4   1   9       13.41       11.11      2.00 o 
   5   1   9       93.00       95.26      4.08 o 
   6   1   9       13.65       14.07      3.13 o 
   7   1   9       66.11       75.87      5.56 o 
   8   1   9       33.13       25.20      5.76 o 
  -9   2   9        0.12       -3.09      3.09 o 
  -8   2   9        0.81        0.61      2.94 o 
  -7   2   9       70.36       63.82      4.24 o 
  -6   2   9       59.48       54.60      3.36 o 
  -5   2   9       24.98       17.40      2.46 o 
  -4   2   9      108.90      109.86      3.76 o 
  -3   2   9      243.72      226.43      5.75 o 
  -2   2   9       29.35       32.84      2.38 o 
  -1   2   9       26.84       21.32      1.89 o 
   0   2   9      110.60      124.05      3.85 o 
   1   2   9      614.65      582.79     10.53 o 
   2   2   9        7.92       11.04      2.15 o 
   3   2   9      116.49      109.57      5.00 o 
   4   2   9       11.47        6.30      1.83 o 
   5   2   9       40.42       34.26      3.17 o 
   6   2   9       62.08       56.37      4.71 o 
   7   2   9       22.25       18.03      4.65 o 
  -9   3   9        1.50       -3.07      3.07 o 
  -8   3   9      272.90      295.64      9.82 o 
  -7   3   9      134.49      139.09      5.15 o 
  -6   3   9       82.10       78.28      5.24 o 
  -5   3   9       22.93       25.16      2.49 o 
  -4   3   9       25.58       31.49      2.44 o 
  -3   3   9      109.09      111.51      4.06 o 
  -2   3   9       40.21       36.70      2.35 o 
  -1   3   9      107.68      101.45      3.40 o 
   0   3   9      277.44      262.05      6.39 o 
   1   3   9       58.41       63.93      3.31 o 
   2   3   9       13.13       12.92      2.43 o 
   3   3   9       86.00       82.44      3.50 o 
   4   3   9        9.81       12.85      2.14 o 
   5   3   9       12.92       13.99      2.92 o 
   6   3   9        1.92       -1.29      2.64 o 
   7   3   9        4.46        2.14      3.49 o 
  -9   4   9       70.77       72.94      5.39 o 
  -8   4   9       21.30       20.65      4.63 o 
  -7   4   9       51.27       54.89      4.33 o 
  -6   4   9       55.69       48.36      3.26 o 
  -5   4   9      213.15      205.11      5.56 o 
  -4   4   9       70.57       69.58      3.21 o 
  -3   4   9       75.77       86.32      3.50 o 
  -2   4   9       65.65       67.26      3.09 o 
  -1   4   9      755.90      702.22     11.31 o 
   0   4   9       41.77       38.93      2.88 o 
   1   4   9      265.61      272.40      6.86 o 
   2   4   9      110.02      112.67      5.03 o 
   3   4   9       12.61       13.85      2.11 o 
   4   4   9        3.99        1.24      2.33 o 
   5   4   9       16.90       17.01      3.08 o 
   6   4   9       20.41       19.33      5.81 o 
   7   4   9       14.51       16.94      4.65 o 
  -9   5   9       22.93       20.27      3.77 o 
  -8   5   9       27.35       24.46      3.64 o 
  -7   5   9       98.66       92.14      4.89 o 
  -6   5   9      309.23      350.40      8.76 o 
  -5   5   9       59.37       61.19      3.58 o 
  -4   5   9        8.93        7.59      1.78 o 
  -3   5   9       39.88       46.72      2.88 o 
  -2   5   9      227.12      212.70      5.48 o 
  -1   5   9      701.55      684.63     10.44 o 
   0   5   9        6.06        7.05      1.88 o 
   1   5   9      120.38      111.27      4.57 o 
   2   5   9      350.54      362.74     11.19 o 
   3   5   9      263.90      252.56      9.31 o 
   4   5   9       38.62       28.66      2.99 o 
   5   5   9        2.15        4.22      3.16 o 
   6   5   9        1.36       -2.33      3.92 o 
  -9   6   9       16.35       15.53      4.85 o 
  -8   6   9        9.09        7.26      2.66 o 
  -7   6   9        9.47       13.56      2.84 o 
  -6   6   9        0.26       -0.85      2.06 o 
  -5   6   9       16.01       22.33      2.83 o 
  -4   6   9      116.09      119.01      3.98 o 
  -3   6   9       46.69       38.44      2.62 o 
  -2   6   9       29.56       23.55      2.27 o 
  -1   6   9      287.98      296.10      6.92 o 
   0   6   9       78.34       77.41      3.68 o 
   1   6   9       10.46       12.30      2.62 o 
   2   6   9      119.07      105.19      4.51 o 
   3   6   9      111.43      113.33      5.00 o 
   4   6   9        3.53        1.50      2.62 o 
   5   6   9        4.08       -1.10      3.10 o 
   6   6   9       11.44       17.85      7.98 o 
  -8   7   9       35.10       34.29      3.52 o 
  -7   7   9        1.66        2.85      2.89 o 
  -6   7   9       30.80       23.19      3.05 o 
  -5   7   9        0.02        0.59      2.14 o 
  -4   7   9       19.94       22.54      2.72 o 
  -3   7   9      266.95      272.28     10.78 o 
  -2   7   9        7.44        5.20      2.97 o 
  -1   7   9      608.63      583.37     22.45 o 
   0   7   9      253.45      258.96     12.41 o 
   1   7   9      413.75      382.38     11.98 o 
   2   7   9       12.99       15.03      3.55 o 
   3   7   9        8.17        7.69      3.23 o 
   4   7   9        8.81        8.68      3.14 o 
   5   7   9       16.37        6.53      6.59 o 
  -8   8   9        9.00        5.14      3.25 o 
  -7   8   9        0.16       -0.31      2.33 o 
  -6   8   9       19.59       20.36      3.05 o 
  -5   8   9        6.23        3.26      2.19 o 
  -4   8   9       99.37       98.23      4.51 o 
  -3   8   9        1.47        2.62      2.38 o 
  -2   8   9      169.42      168.08      7.59 o 
  -1   8   9       13.58       11.31      2.88 o 
   0   8   9       39.81       29.04      4.30 o 
   1   8   9      156.15      158.66      7.88 o 
   2   8   9        8.45        1.67      3.18 o 
   3   8   9       13.24       14.91      5.13 o 
   4   8   9        8.18        6.13      4.81 o 
   5   8   9        2.61        3.99      6.91 o 
  -7   9   9       54.30       54.40      5.53 o 
  -6   9   9        4.72        8.12      3.39 o 
  -5   9   9        0.61        2.00      2.46 o 
  -4   9   9        0.55        4.18      2.17 o 
  -3   9   9        1.47        1.30      2.41 o 
  -2   9   9        1.26        2.16      2.72 o 
  -1   9   9       77.90      100.30      5.62 o 
   0   9   9        3.16        0.63      3.00 o 
   1   9   9       37.93       38.90      6.14 o 
   2   9   9        9.74        9.75      6.59 o 
   3   9   9        5.87        4.37      6.88 o 
   4   9   9       34.16       41.84     10.28 o 
  -7  10   9        1.05        3.02      4.61 o 
  -6  10   9       24.15       12.55      4.93 o 
  -5  10   9       37.75       39.78      7.46 o 
  -4  10   9        0.11       -1.82      3.32 o 
  -3  10   9       13.79       17.54      4.95 o 
  -2  10   9        0.83        4.89      4.58 o 
  -1  10   9        4.56       -3.58      5.70 o 
   0  10   9        0.27        1.48      5.82 o 
   1  10   9        3.40        5.32      6.03 o 
   2  10   9       59.24       73.34     11.49 o 
   3  10   9       14.63       13.47      7.83 o 
  -6  11   9       24.47       31.81      6.19 o 
  -5  11   9       30.22       32.84      6.05 o 
  -4  11   9        0.01       -1.29      3.64 o 
  -3  11   9        0.96       -2.11      3.57 o 
  -2  11   9       14.98       18.88     12.06 o 
  -1  11   9       19.49       21.67      5.93 o 
   0  11   9        3.20        2.61      4.22 o 
   1  11   9       32.40       42.76     10.34 o 
   2  11   9        0.00       -5.56      5.56 o 
  -5  12   9        0.29        1.63      6.83 o 
  -4  12   9        5.55        7.64      5.38 o 
  -3  12   9       14.48        7.41      8.81 o 
  -2  12   9        3.16        6.37      6.78 o 
  -1  12   9        2.64        8.27      6.97 o 
   0  12   9        3.50        3.82      4.73 o 
  -1 -16  10        1.45       -0.53      2.87 o 
   0 -16  10        1.49       -2.33      5.35 o 
   1 -16  10       18.60       26.33      7.65 o 
   2 -16  10       35.98       38.47      3.99 o 
   3 -16  10       11.98       10.60      2.50 o 
  -3 -15  10        1.53        0.78      5.57 o 
  -2 -15  10       42.15       47.61      5.20 o 
  -1 -15  10        0.34        1.26      1.63 o 
   0 -15  10        0.19        1.63      4.58 o 
   1 -15  10       62.18       67.58     10.11 o 
   2 -15  10        2.66        1.90      1.62 o 
   3 -15  10        1.18       -0.13      2.10 o 
   4 -15  10        2.58        1.63      2.52 o 
   5 -15  10       23.64       26.99      3.85 o 
  -4 -14  10        1.46        0.41      2.79 o 
  -3 -14  10        3.21        2.96      2.55 o 
  -2 -14  10       38.81       42.89      2.81 o 
  -1 -14  10       44.20       43.99      3.17 o 
   0 -14  10       27.08       23.67      5.67 o 
   1 -14  10      155.31      147.19      7.92 o 
   2 -14  10       17.04       13.75      1.68 o 
   3 -14  10        0.00        0.24      1.92 o 
   4 -14  10        1.17        2.72      2.44 o 
   5 -14  10       22.83       13.23      3.75 o 
   6 -14  10       12.34       23.99      6.83 o 
  -5 -13  10        2.65        0.25      3.06 o 
  -4 -13  10        9.34       10.85      3.08 o 
  -3 -13  10       73.94       87.99      4.77 o 
  -2 -13  10      319.43      329.28      8.15 o 
  -1 -13  10        2.27        2.59      4.17 o 
   0 -13  10       28.68       25.77      5.47 o 
   1 -13  10      139.60      141.33     12.47 o 
   2 -13  10       12.10       13.51      1.66 o 
   3 -13  10        9.00        6.37      2.17 o 
   4 -13  10       86.78       88.42      5.03 o 
   5 -13  10        1.08        2.44      2.62 o 
   6 -13  10        3.39        3.42      2.11 o 
  -6 -12  10       21.04       20.24      4.30 o 
  -5 -12  10        3.48       -2.20      2.84 o 
  -4 -12  10        0.55       -1.07      2.74 o 
  -3 -12  10      286.34      291.60      8.25 o 
  -2 -12  10      122.73      119.56      3.86 o 
  -1 -12  10       39.22       44.50      6.77 o 
   0 -12  10        5.68        4.82      4.61 o 
   1 -12  10        5.41       -0.74      4.31 o 
   2 -12  10      207.15      193.68      4.88 o 
   3 -12  10       10.63        4.94      1.87 o 
   4 -12  10        6.33        1.52      2.98 o 
   5 -12  10        2.43        2.35      2.37 o 
   6 -12  10        0.94        0.51      2.10 o 
   7 -12  10        1.87       -0.81      2.38 o 
  -6 -11  10       24.42       23.44      4.24 o 
  -5 -11  10       15.15       11.21      3.27 o 
  -4 -11  10        7.31        5.75      2.67 o 
  -3 -11  10      220.17      197.09      5.64 o 
  -2 -11  10      290.62      300.17      7.94 o 
  -1 -11  10     1433.67     1485.62     49.26 o 
   0 -11  10       79.35       73.64      8.78 o 
   1 -11  10        0.38        0.48      1.37 o 
   2 -11  10       67.80       62.52      2.76 o 
   3 -11  10        6.91        8.27      1.61 o 
   4 -11  10      163.68      125.68      5.11 o 
   5 -11  10       20.82       23.91      2.86 o 
   6 -11  10       11.24       14.61      2.74 o 
   7 -11  10        0.06        3.35      2.63 o 
  -7 -10  10       51.31       50.76      5.43 o 
  -6 -10  10        1.31       -1.75      3.02 o 
  -5 -10  10       67.66       66.37      4.87 o 
  -4 -10  10       77.93       79.34      4.60 o 
  -3 -10  10       22.54       18.49      2.21 o 
  -2 -10  10        2.62        2.37      3.21 o 
  -1 -10  10       57.85       57.16      2.41 o 
   0 -10  10      152.87      162.04      8.39 o 
   1 -10  10      185.55      183.17      3.59 o 
   2 -10  10      383.44      400.32      7.00 o 
   3 -10  10       12.17       10.59      1.67 o 
   4 -10  10      290.56      260.98      5.17 o 
   5 -10  10       50.74       38.16      2.62 o 
   6 -10  10       64.81       50.31      3.93 o 
   7 -10  10       21.66       13.02      3.14 o 
  -7  -9  10        1.27        0.39      3.35 o 
  -6  -9  10       36.18       36.62      4.42 o 
  -5  -9  10       53.49       53.53      4.37 o 
  -4  -9  10        0.76       -2.13      2.13 o 
  -3  -9  10      198.42      194.52      5.46 o 
  -2  -9  10      142.87      142.44      4.04 o 
  -1  -9  10      335.73      332.12     11.13 o 
   0  -9  10      549.42      556.59      8.95 o 
   1  -9  10      306.15      312.22      5.41 o 
   2  -9  10       32.52       31.40      1.88 o 
   3  -9  10        0.10        0.26      1.29 o 
   4  -9  10       12.91       10.84      1.76 o 
   5  -9  10        1.91        1.40      1.61 o 
   6  -9  10      357.91      375.12      9.99 o 
   7  -9  10       18.44       14.41      3.25 o 
   8  -9  10        1.57        3.15      3.16 o 
  -8  -8  10        0.12       -5.28      5.28 o 
  -7  -8  10        0.90        0.49      3.10 o 
  -6  -8  10        0.18        0.53      2.83 o 
  -5  -8  10       71.52       74.68      4.88 o 
  -4  -8  10        2.82        2.47      1.95 o 
  -3  -8  10        0.16       -0.26      1.57 o 
  -2  -8  10     1004.36     1012.21     18.45 o 
  -1  -8  10      293.85      288.68      6.18 o 
   0  -8  10      462.13      456.03      7.78 o 
   1  -8  10        2.47        4.12      1.00 o 
   2  -8  10       90.21       91.30      2.60 o 
   3  -8  10       97.65       90.35      2.43 o 
   4  -8  10      128.01      122.13      3.17 o 
   5  -8  10      229.84      232.04      5.68 o 
   6  -8  10       62.29       51.87      4.13 o 
   7  -8  10       52.57       48.17      5.17 o 
   8  -8  10        6.00       14.31      5.23 o 
  -8  -7  10        4.83        3.14      3.56 o 
  -7  -7  10        4.68        4.99      3.27 o 
  -6  -7  10       30.65       30.96      4.11 o 
  -5  -7  10        2.91        7.17      2.66 o 
  -4  -7  10        1.20        1.92      1.38 o 
  -3  -7  10      309.66      316.15      7.67 o 
  -2  -7  10      489.75      504.25     10.48 o 
  -1  -7  10       20.73       17.36      2.24 o 
   0  -7  10      220.23      219.64      4.77 o 
   1  -7  10       42.33       44.26      1.88 o 
   2  -7  10      497.87      479.45      6.69 o 
   3  -7  10        6.14        4.22      0.97 o 
   4  -7  10       11.15       17.34      1.60 o 
   5  -7  10      159.80      149.16      4.66 o 
   6  -7  10        0.26       -0.25      2.28 o 
   7  -7  10        0.37       -2.29      2.60 o 
   8  -7  10       66.00       74.27      5.80 o 
  -8  -6  10        3.82       -1.43      3.12 o 
  -7  -6  10       16.36       11.62      3.60 o 
  -6  -6  10       18.86       18.88      3.53 o 
  -5  -6  10       70.54       64.75      4.49 o 
  -4  -6  10        4.39       -0.09      1.40 o 
  -3  -6  10        0.15        1.28      1.22 o 
  -2  -6  10      279.50      278.99      5.24 o 
  -1  -6  10        1.74       -0.88      0.88 o 
   0  -6  10      335.38      336.95      5.63 o 
   1  -6  10      176.89      175.30      3.12 o 
   2  -6  10       11.26       19.31      2.74 o 
   3  -6  10        2.19        4.95      1.22 o 
   4  -6  10       57.15       67.60      2.78 o 
   5  -6  10       92.50       96.69      4.43 o 
   6  -6  10        9.80       11.15      4.73 o 
   7  -6  10       10.81       14.88      3.47 o 
   8  -6  10      105.44      111.91      7.04 o 
  -9  -5  10        1.66       -2.96      2.96 o 
  -8  -5  10       43.58       46.51      6.37 o 
  -7  -5  10       73.56       77.34      5.79 o 
  -6  -5  10      138.66      149.01      9.42 o 
  -5  -5  10       94.75      101.09      4.12 o 
  -4  -5  10        0.04        0.62      1.44 o 
  -3  -5  10        5.07        0.90      1.24 o 
  -2  -5  10      207.86      217.56      4.71 o 
  -1  -5  10        0.38       -0.17      0.84 o 
   0  -5  10      532.54      562.00      7.93 o 
   1  -5  10      428.24      466.41      6.98 o 
   2  -5  10      201.80      178.05      3.64 o 
   3  -5  10      107.50      113.59      3.90 o 
   4  -5  10        0.02        2.05      1.45 o 
   5  -5  10     1382.90     1504.87     26.29 o 
   6  -5  10       55.96       56.15      4.59 o 
   7  -5  10        9.36       18.07      3.53 o 
   8  -5  10       33.79       39.22      4.80 o 
  -9  -4  10        0.50       -1.69      3.28 o 
  -8  -4  10        1.22        1.63      3.42 o 
  -7  -4  10       42.80       41.59      6.86 o 
  -6  -4  10        7.00        7.68      2.52 o 
  -5  -4  10      119.44      113.82      4.38 o 
  -4  -4  10      544.98      550.31     14.04 o 
  -3  -4  10        9.45       12.41      1.53 o 
  -2  -4  10      182.11      141.67      3.45 o 
  -1  -4  10      356.63      327.73      5.97 o 
   0  -4  10      223.29      216.32      4.54 o 
   1  -4  10      254.82      252.32      4.11 o 
   2  -4  10       16.98        8.25      1.41 o 
   3  -4  10       83.70       91.60      3.05 o 
   4  -4  10      223.85      241.69      5.93 o 
   5  -4  10      816.49      893.42     20.07 o 
   6  -4  10       14.11       14.68      2.99 o 
   7  -4  10      224.79      247.38     13.54 o 
   8  -4  10        4.73        7.96      3.64 o 
  -9  -3  10        0.35       -1.05      3.49 o 
  -8  -3  10       31.51       23.88      4.61 o 
  -7  -3  10       31.07       35.51      9.32 o 
  -6  -3  10        2.24        4.80      2.62 o 
  -5  -3  10       91.07       87.39      3.89 o 
  -4  -3  10       21.66       24.94      1.98 o 
  -3  -3  10      398.67      448.13      8.62 o 
  -2  -3  10      288.38      276.48      5.29 o 
  -1  -3  10      542.11      524.56      8.01 o 
   0  -3  10       17.65       25.79      1.66 o 
   1  -3  10      306.64      333.12      6.78 o 
   2  -3  10      955.70      947.35     13.31 o 
   3  -3  10      210.15      230.06      4.92 o 
   4  -3  10      252.07      223.40      5.52 o 
   5  -3  10      293.18      277.73      7.47 o 
   6  -3  10       54.86       60.98      4.19 o 
   7  -3  10       60.47       69.65      5.29 o 
   8  -3  10        5.06        0.90      3.65 o 
  -9  -2  10      146.95      142.24      7.53 o 
  -8  -2  10       12.75        9.32      6.88 o 
  -7  -2  10       22.09       17.65      3.45 o 
  -6  -2  10       76.82       73.92      4.50 o 
  -5  -2  10      137.04      154.54      4.59 o 
  -4  -2  10       13.88       20.40      1.86 o 
  -3  -2  10       63.31       60.80      3.18 o 
  -2  -2  10     1661.82     1842.50     26.10 o 
  -1  -2  10       27.71       44.86      2.11 o 
   0  -2  10      185.79      203.12      4.37 o 
   1  -2  10      137.71      138.34      3.68 o 
   2  -2  10      225.71      224.37      5.07 o 
   3  -2  10       39.46       33.69      2.85 o 
   4  -2  10      320.49      340.31      6.65 o 
   5  -2  10      521.00      528.91     11.06 o 
   6  -2  10       16.74       23.74      3.32 o 
   7  -2  10        4.52        1.37      3.64 o 
   8  -2  10       14.54       23.90      5.18 o 
  -9  -1  10      173.58      168.69      9.55 o 
  -8  -1  10      288.21      274.53     10.94 o 
  -7  -1  10        2.53        4.16      3.08 o 
  -6  -1  10      352.39      358.86     10.38 o 
  -5  -1  10      356.40      355.78      8.58 o 
  -4  -1  10      156.58      162.45      4.43 o 
  -3  -1  10        7.88        6.10      1.49 o 
  -2  -1  10     2946.02     3192.67     55.84 o 
  -1  -1  10      787.39      824.58     11.92 o 
   0  -1  10        0.16        1.91      1.03 o 
   1  -1  10      425.35      435.24     11.45 o 
   2  -1  10      336.26      325.55      7.09 o 
   3  -1  10        0.58       -0.60      1.23 o 
   4  -1  10      110.20      122.02      4.68 o 
   5  -1  10        3.67        7.29      2.31 o 
   6  -1  10       51.23       68.25      4.47 o 
   7  -1  10       14.04       10.87      3.44 o 
   8  -1  10        4.87        0.53      3.83 o 
  -9   0  10       83.41       97.08      7.60 o 
  -8   0  10      598.14      633.08     25.88 o 
  -7   0  10        2.34       -2.01      2.64 o 
  -6   0  10      497.60      519.37      9.93 o 
  -5   0  10      113.41      103.14      3.90 o 
  -4   0  10       73.39       73.52      3.45 o 
  -3   0  10       44.35       39.15      2.59 o 
  -2   0  10     1432.97     1471.78     19.55 o 
  -1   0  10     1494.21     1626.67     21.20 o 
   0   0  10      198.20      222.51      4.31 o 
   1   0  10      129.39      117.03      4.02 o 
   2   0  10      726.20      715.77     12.37 o 
   3   0  10       28.63       35.41      2.32 o 
   4   0  10       53.36       43.09      2.88 o 
   5   0  10       63.32       63.12      4.05 o 
   6   0  10        1.03        3.63      2.45 o 
   7   0  10       11.57       10.40      3.51 o 
   8   0  10       43.48       43.58      9.04 o 
  -9   1  10      158.39      158.36      9.98 o 
  -8   1  10       48.94       45.52      4.23 o 
  -7   1  10       18.73       14.83      3.01 o 
  -6   1  10     1182.56     1155.67     17.50 o 
  -5   1  10       36.04       35.35      2.68 o 
  -4   1  10        3.50        2.70      2.30 o 
  -3   1  10        2.11        0.90      1.41 o 
  -2   1  10      147.87      176.47      4.97 o 
  -1   1  10     1530.39     1609.09     23.14 o 
   0   1  10     1708.53     1781.83     32.31 o 
   1   1  10       77.65       71.09      3.88 o 
   2   1  10       93.27      104.62      4.83 o 
   3   1  10       44.76       42.36      2.80 o 
   4   1  10       20.31       19.49      2.36 o 
   5   1  10      149.14      155.07      5.86 o 
   6   1  10        0.39       -0.69      2.62 o 
   7   1  10        4.95        1.86      2.97 o 
  -9   2  10       99.03      113.81      7.51 o 
  -8   2  10      190.63      216.83      8.61 o 
  -7   2  10      321.32      333.56      8.07 o 
  -6   2  10     1391.37     1398.62     20.37 o 
  -5   2  10       30.19       32.17      2.65 o 
  -4   2  10        1.51       -0.78      1.54 o 
  -3   2  10       27.95       29.54      2.52 o 
  -2   2  10      273.74      240.24      6.47 o 
  -1   2  10      296.64      283.89      6.58 o 
   0   2  10      174.41      176.37      6.36 o 
   1   2  10      652.54      698.99     12.28 o 
   2   2  10       55.39       41.33      3.33 o 
   3   2  10       25.91       25.70      2.41 o 
   4   2  10        2.96        4.11      1.90 o 
   5   2  10       39.38       45.96      4.78 o 
   6   2  10        0.23        3.14      2.88 o 
   7   2  10       12.23        7.52      5.76 o 
  -9   3  10        6.69        9.11      3.49 o 
  -8   3  10      124.52      136.30      7.05 o 
  -7   3  10       54.56       54.63      4.17 o 
  -6   3  10      468.76      472.90      9.57 o 
  -5   3  10      317.89      317.35      8.39 o 
  -4   3  10      408.82      397.78      8.71 o 
  -3   3  10       99.78      103.23      4.18 o 
  -2   3  10      390.46      395.24      8.52 o 
  -1   3  10       74.26       79.18      3.26 o 
   0   3  10        1.78        4.84      2.32 o 
   1   3  10      264.18      272.53      7.63 o 
   2   3  10      114.53      109.47      5.09 o 
   3   3  10      488.79      496.79      9.34 o 
   4   3  10        9.61        5.15      2.14 o 
   5   3  10       52.60       54.25      4.32 o 
   6   3  10       12.39       13.55      5.05 o 
   7   3  10       17.72       17.80      4.64 o 
  -9   4  10        0.05       -2.76      2.76 o 
  -8   4  10        1.39        6.58      3.24 o 
  -7   4  10        1.92        1.71      2.81 o 
  -6   4  10        2.01        0.57      2.02 o 
  -5   4  10      727.27      739.83     12.46 o 
  -4   4  10      104.26      106.13      6.28 o 
  -3   4  10      463.97      453.83      9.47 o 
  -2   4  10       24.55       22.97      2.54 o 
  -1   4  10       64.84       66.47      4.27 o 
   0   4  10      352.05      336.30      8.71 o 
   1   4  10       81.04       72.58      4.25 o 
   2   4  10        6.59        8.50      2.52 o 
   3   4  10      153.01      179.78      5.37 o 
   4   4  10        1.62        3.30      2.09 o 
   5   4  10        4.31        1.46      3.25 o 
   6   4  10        0.00       -0.55      3.48 o 
  -9   5  10       16.56       12.36      4.14 o 
  -8   5  10       17.47       10.07      3.10 o 
  -7   5  10       25.09       34.79      3.74 o 
  -6   5  10        0.03        0.49      2.22 o 
  -5   5  10      324.18      319.34      7.44 o 
  -4   5  10        9.29       10.39      2.53 o 
  -3   5  10       31.28       33.65      3.06 o 
  -2   5  10        5.06        7.05      2.16 o 
  -1   5  10      536.42      527.44     15.17 o 
   0   5  10       14.25       16.47      2.77 o 
   1   5  10       15.19       10.01      2.56 o 
   2   5  10      105.36      110.42      4.52 o 
   3   5  10       14.40       15.91      2.75 o 
   4   5  10        0.27       -1.90      2.91 o 
   5   5  10       16.89       19.60      4.40 o 
   6   5  10        3.11        0.43      3.88 o 
  -8   6  10       82.22       81.04      4.72 o 
  -7   6  10        2.28       -2.24      2.24 o 
  -6   6  10        3.13       -2.19      2.19 o 
  -5   6  10      183.09      178.14      6.12 o 
  -4   6  10       65.97       69.78      3.95 o 
  -3   6  10       14.18       16.21      2.66 o 
  -2   6  10       38.94       35.62      3.20 o 
  -1   6  10       16.98       30.44      3.00 o 
   0   6  10      314.74      302.44      7.94 o 
   1   6  10       23.85       16.92      3.55 o 
   2   6  10        1.55        2.01      2.03 o 
   3   6  10      100.80      115.27      9.18 o 
   4   6  10       11.13        7.79      3.43 o 
   5   6  10        3.03       -3.08      3.08 o 
  -8   7  10        5.26        5.15      3.10 o 
  -7   7  10        0.88       -0.89      2.42 o 
  -6   7  10       17.06       21.79      3.81 o 
  -5   7  10        7.34        6.11      2.34 o 
  -4   7  10       11.92       11.95      2.51 o 
  -3   7  10       23.47       16.75      4.91 o 
  -2   7  10      401.29      396.52     13.07 o 
  -1   7  10      642.70      620.50     14.23 o 
   0   7  10        4.67        7.06      3.38 o 
   1   7  10       37.88       37.61      5.77 o 
   2   7  10       55.42       50.65      5.37 o 
   3   7  10       11.62       13.22      3.73 o 
   4   7  10        9.95       10.96      4.84 o 
   5   7  10        2.56       -3.10      6.44 o 
  -8   8  10       16.76       17.46      9.13 o 
  -7   8  10       70.74       70.36      4.60 o 
  -6   8  10       62.13       68.96      4.45 o 
  -5   8  10        4.82       -1.13      2.12 o 
  -4   8  10       32.87       32.03      3.12 o 
  -3   8  10       51.09       47.75      4.28 o 
  -2   8  10       10.19       12.45      4.64 o 
  -1   8  10       10.42        8.72      3.71 o 
   0   8  10       53.12       61.06      5.57 o 
   1   8  10        3.34       11.88      3.74 o 
   2   8  10       10.21        7.61      3.67 o 
   3   8  10       27.23       28.22      8.45 o 
   4   8  10        4.25        5.79      6.56 o 
  -7   9  10        4.48        1.75      3.40 o 
  -6   9  10        1.03        2.50      4.05 o 
  -5   9  10       28.85       31.32      4.79 o 
  -4   9  10        2.95        5.73      2.63 o 
  -3   9  10        0.63       -1.20      2.32 o 
  -2   9  10        0.55       -1.14      4.07 o 
  -1   9  10       81.48       75.65      6.91 o 
   0   9  10      120.41      122.30      9.33 o 
   1   9  10        1.84        6.80      6.35 o 
   2   9  10        4.40       -0.53      6.35 o 
   3   9  10        0.24        1.45      6.21 o 
  -6  10  10       59.45       60.61      7.61 o 
  -5  10  10       21.67       30.05      5.91 o 
  -4  10  10        6.01        5.49      4.54 o 
  -3  10  10        0.75       -2.63      6.32 o 
  -2  10  10        4.00        9.16      4.44 o 
  -1  10  10        0.21       -2.40      3.91 o 
   0  10  10      239.28      252.75     13.46 o 
   1  10  10        7.30       -1.15      6.32 o 
   2  10  10       15.07       18.44      8.01 o 
  -5  11  10       12.48        5.83      5.39 o 
  -4  11  10       21.66       12.52      5.61 o 
  -3  11  10        5.41        1.20      3.97 o 
  -2  11  10        3.41        6.69      5.20 o 
  -1  11  10       11.09       15.13      7.65 o 
   0  11  10        2.32        8.69      5.07 o 
   1  11  10        5.35       10.11      7.33 o 
  -3  12  10        2.67       -6.56      6.56 o 
  -2  12  10        2.79       10.94      5.39 o 
   0 -16  11       11.51        1.15      5.47 o 
   1 -16  11        0.08        2.66      5.32 o 
   2 -16  11       26.89       33.95      3.65 o 
   3 -16  11        0.01        1.43      2.10 o 
  -3 -15  11       32.21       33.08      3.72 o 
  -2 -15  11       34.32       38.07      4.29 o 
  -1 -15  11        0.94        2.75      5.29 o 
   0 -15  11        0.45       -4.43      4.43 o 
   1 -15  11        4.15        2.63      5.38 o 
   2 -15  11       16.99       19.51      6.40 o 
   3 -15  11        4.29        2.99      2.10 o 
   4 -15  11        3.08        1.69      2.45 o 
  -4 -14  11        0.22        0.20      2.82 o 
  -3 -14  11      128.80      130.54      5.53 o 
  -2 -14  11        9.72        6.94      1.92 o 
  -1 -14  11        9.64        4.17      5.26 o 
   0 -14  11       47.85       54.06     15.60 o 
   1 -14  11        1.35       -3.28      4.34 o 
   2 -14  11        7.02        4.13      1.41 o 
   3 -14  11        3.28        0.40      1.94 o 
   4 -14  11        4.81        0.71      2.05 o 
   5 -14  11        1.35       -2.12      2.12 o 
  -5 -13  11        0.01       -3.16      3.16 o 
  -4 -13  11       52.03       43.47      7.18 o 
  -3 -13  11       59.40       60.67      5.02 o 
  -2 -13  11      132.45      134.97      4.33 o 
  -1 -13  11        0.08        0.28      3.04 o 
   0 -13  11        3.94        0.29      3.87 o 
   1 -13  11       34.68       27.60      7.42 o 
   2 -13  11       62.48       57.86      2.64 o 
   3 -13  11       60.11       53.79      3.06 o 
   4 -13  11        4.84        4.42      2.20 o 
   5 -13  11        3.91        4.99      3.41 o 
   6 -13  11        4.31        2.30      3.03 o 
  -5 -12  11       23.18       20.23      7.37 o 
  -4 -12  11        5.30        1.41      2.70 o 
  -3 -12  11      197.78      206.55      6.74 o 
  -2 -12  11        0.82       -0.19      1.45 o 
  -1 -12  11        1.40        3.22      4.37 o 
   0 -12  11        8.17        8.16      5.32 o 
   1 -12  11      319.24      293.27     18.35 o 
   2 -12  11      415.24      389.63      6.90 o 
   3 -12  11       81.42       54.49      3.11 o 
   4 -12  11        5.27        0.77      1.96 o 
   5 -12  11        1.25        1.07      2.14 o 
   6 -12  11       34.45       28.55      2.92 o 
  -6 -11  11        2.21        0.70      3.37 o 
  -5 -11  11       58.64       50.20      4.55 o 
  -4 -11  11       34.02       36.60      5.70 o 
  -3 -11  11        9.57        4.53      1.92 o 
  -2 -11  11      528.57      544.73     15.41 o 
  -1 -11  11        4.21        7.97      1.31 o 
   1 -11  11      228.46      234.12      4.32 o 
   2 -11  11       71.02       64.58      2.64 o 
   3 -11  11      330.95      288.52      6.25 o 
   4 -11  11        4.53        3.14      2.11 o 
   5 -11  11       48.00       45.21      2.60 o 
   6 -11  11      118.24      106.87      5.19 o 
   7 -11  11        1.07        1.60      2.60 o 
  -7 -10  11        0.14        0.41      4.35 o 
  -6 -10  11        6.15        6.13      3.37 o 
  -5 -10  11       31.69       32.12      3.89 o 
  -4 -10  11        0.09        0.82      2.27 o 
  -3 -10  11        0.25        1.44      1.76 o 
  -2 -10  11      609.67      577.11     11.04 o 
  -1 -10  11     1707.05     1632.07     34.81 o 
   0 -10  11      661.78      674.79     11.02 o 
   1 -10  11        0.06        0.77      0.98 o 
   2 -10  11        9.87       11.23      1.49 o 
   3 -10  11        4.33       12.96      1.83 o 
   4 -10  11      133.07      120.00      3.48 o 
   5 -10  11      203.03      196.39      5.03 o 
   6 -10  11       14.66       11.62      2.81 o 
   7 -10  11       11.75       17.55      4.06 o 
  -7  -9  11       14.96        6.35      3.81 o 
  -6  -9  11       81.88       73.01      5.47 o 
  -5  -9  11       36.49       39.65      4.04 o 
  -4  -9  11       69.08       62.77      4.16 o 
  -3  -9  11      196.91      204.80      5.82 o 
  -2  -9  11       61.18       52.53      2.84 o 
  -1  -9  11       64.01       65.32      2.85 o 
   0  -9  11       37.19       36.84      1.85 o 
   1  -9  11       75.91       77.49      2.71 o 
   2  -9  11       31.45       25.95      2.19 o 
   3  -9  11       15.44       15.89      1.33 o 
   4  -9  11       33.01       26.50      2.01 o 
   5  -9  11      231.30      195.66      5.92 o 
   6  -9  11       39.84       45.97      5.20 o 
   7  -9  11        0.81       -2.42      2.42 o 
  -8  -8  11        8.38        8.90      5.00 o 
  -7  -8  11        3.90        0.85      3.26 o 
  -6  -8  11      101.62       82.74      8.08 o 
  -5  -8  11        0.47       -2.38      2.38 o 
  -4  -8  11       36.68       38.67      3.44 o 
  -3  -8  11      211.67      225.84      7.07 o 
  -2  -8  11      158.42      164.72      7.99 o 
  -1  -8  11      223.81      226.43      5.86 o 
   0  -8  11       31.59       32.41      1.68 o 
   1  -8  11      251.05      257.27      4.90 o 
   2  -8  11        0.79        1.66      1.12 o 
   3  -8  11       65.36       75.57      3.20 o 
   4  -8  11      162.83      176.96      3.99 o 
   5  -8  11        6.43        1.34      1.76 o 
   6  -8  11       63.43       61.52      6.44 o 
   7  -8  11       45.09       44.84      4.45 o 
   8  -8  11       12.53       15.12      3.90 o 
  -8  -7  11        4.22        0.08      3.38 o 
  -7  -7  11        0.00       -1.68      3.03 o 
  -6  -7  11        0.64        3.11      3.06 o 
  -5  -7  11       25.94       20.17      4.82 o 
  -4  -7  11        1.51        0.65      1.66 o 
  -3  -7  11      108.88      114.61      4.25 o 
  -2  -7  11      173.43      170.94      5.28 o 
  -1  -7  11      193.94      216.70      4.56 o 
   0  -7  11      113.82      119.66      3.55 o 
   1  -7  11        8.51        7.07      0.94 o 
   2  -7  11       15.33       12.91      1.31 o 
   3  -7  11       14.93        8.52      1.09 o 
   4  -7  11       95.64      102.42      3.65 o 
   5  -7  11       74.00       62.68      3.32 o 
   6  -7  11        6.94        5.17      2.72 o 
   7  -7  11       12.35        9.43      3.18 o 
   8  -7  11       12.59       10.73      3.72 o 
  -8  -6  11        0.80        2.63      3.45 o 
  -7  -6  11        2.31        2.96      3.23 o 
  -6  -6  11       94.54      112.69      6.26 o 
  -5  -6  11        1.90        2.72      2.44 o 
  -4  -6  11       96.69       98.38      3.67 o 
  -3  -6  11      151.42      139.17      4.79 o 
  -2  -6  11       42.89       49.60      2.56 o 
  -1  -6  11       34.77       27.41      1.49 o 
   0  -6  11        1.33        1.92      0.99 o 
   1  -6  11      239.62      238.61      4.06 o 
   2  -6  11       13.55        8.51      1.23 o 
   3  -6  11       13.69       13.81      1.59 o 
   4  -6  11        0.97        0.30      1.51 o 
   5  -6  11       18.83       19.04      3.11 o 
   6  -6  11       78.35       94.71      5.43 o 
   7  -6  11       50.20       56.73      5.00 o 
   8  -6  11        0.00       -3.03      3.03 o 
  -8  -5  11        1.98       -0.70      3.45 o 
  -7  -5  11        4.24        5.03      3.30 o 
  -6  -5  11      101.43       89.62      5.64 o 
  -5  -5  11        3.54        2.92      2.23 o 
  -4  -5  11        5.87        5.55      2.25 o 
  -3  -5  11      100.57       95.89      3.05 o 
  -2  -5  11      252.25      244.32      5.08 o 
  -1  -5  11        9.05        9.09      1.24 o 
   0  -5  11      640.27      625.35      9.73 o 
   1  -5  11      959.03      911.64     12.30 o 
   2  -5  11        4.87        3.86      1.25 o 
   3  -5  11        3.04        0.06      1.18 o 
   4  -5  11      256.92      239.64      5.41 o 
   5  -5  11      162.13      157.03      7.35 o 
   6  -5  11       20.05       10.94      3.13 o 
   7  -5  11       12.66        5.85      3.65 o 
   8  -5  11       44.23       48.54      5.29 o 
  -9  -4  11        1.37        4.67      3.95 o 
  -8  -4  11       88.86       80.79      6.51 o 
  -7  -4  11        1.20       -3.46      4.26 o 
  -6  -4  11       51.63       55.29      4.76 o 
  -5  -4  11        4.10        3.54      1.92 o 
  -4  -4  11        6.62        9.97      1.62 o 
  -3  -4  11      195.06      172.59      4.23 o 
  -2  -4  11        0.25       -1.09      1.09 o 
  -1  -4  11        7.15        5.80      1.37 o 
   0  -4  11      535.74      470.06      8.96 o 
   1  -4  11      205.86      218.40      4.78 o 
   2  -4  11      133.29      118.96      3.58 o 
   3  -4  11       40.44       45.85      2.39 o 
   4  -4  11       14.26       15.82      2.05 o 
   5  -4  11      176.19      214.32      6.82 o 
   6  -4  11      294.06      309.99      9.70 o 
   7  -4  11        6.09        9.60      3.40 o 
   8  -4  11        9.69        9.29      5.09 o 
  -9  -3  11        3.85        1.95      3.94 o 
  -8  -3  11       12.85       14.69      4.25 o 
  -7  -3  11        1.75       -2.04      2.69 o 
  -6  -3  11        3.82       -3.09      3.09 o 
  -5  -3  11       24.36       25.16      2.26 o 
  -4  -3  11       34.12       33.47      2.19 o 
  -3  -3  11      272.56      291.14      5.86 o 
  -2  -3  11      555.90      544.72      8.65 o 
  -1  -3  11       28.01       22.39      1.72 o 
   0  -3  11      406.40      417.08      7.37 o 
   1  -3  11       11.60       13.30      1.49 o 
   2  -3  11        0.15        0.93      1.27 o 
   3  -3  11      184.79      199.62      4.74 o 
   4  -3  11      303.02      298.88      7.50 o 
   5  -3  11        3.58        2.68      3.52 o 
   6  -3  11       49.22       46.34      4.58 o 
   7  -3  11        4.52        3.29      3.17 o 
   8  -3  11       10.91       10.51      4.73 o 
  -9  -2  11       54.42       51.29      8.45 o 
  -8  -2  11      161.64      195.57     12.79 o 
  -7  -2  11       16.73       14.49      4.52 o 
  -6  -2  11      565.40      559.17     11.36 o 
  -5  -2  11      218.97      206.20      6.35 o 
  -4  -2  11        9.22        7.67      1.71 o 
  -3  -2  11      922.86      983.22     16.91 o 
  -2  -2  11       16.11        7.71      1.47 o 
  -1  -2  11     1177.26     1158.08     15.72 o 
   0  -2  11      206.72      218.68      4.78 o 
   1  -2  11       77.13       84.99      5.75 o 
   2  -2  11       24.67       25.26      2.10 o 
   3  -2  11       87.55       82.02      3.71 o 
   4  -2  11      410.67      385.87      8.10 o 
   5  -2  11       33.18       36.42      3.47 o 
   6  -2  11        1.79        5.24      2.77 o 
   7  -2  11       23.18       26.45      4.19 o 
   8  -2  11        1.05       -1.89      4.16 o 
  -9  -1  11        0.02       -2.13      4.48 o 
  -8  -1  11       37.63       43.29      5.41 o 
  -7  -1  11      245.18      239.58     10.29 o 
  -6  -1  11       73.98       65.64      3.62 o 
  -5  -1  11       15.78       16.90      2.25 o 
  -4  -1  11        0.54       -1.13      1.44 o 
  -3  -1  11       47.33       52.32      2.67 o 
  -2  -1  11       11.78       10.22      1.69 o 
  -1  -1  11      226.98      279.37      5.76 o 
   0  -1  11        0.17       -0.43      1.58 o 
   1  -1  11      852.12      792.24     16.32 o 
   2  -1  11        6.71        7.59      1.83 o 
   3  -1  11       66.39       67.89      3.22 o 
   4  -1  11       59.21       57.81      3.64 o 
   5  -1  11       87.46       82.46      4.64 o 
   6  -1  11       80.22       83.20      7.20 o 
   7  -1  11       11.87       12.26      4.26 o 
  -9   0  11       48.53       34.78      6.91 o 
  -8   0  11      119.22      114.02      7.62 o 
  -7   0  11      109.98      120.44      5.51 o 
  -6   0  11        5.65        1.39      2.00 o 
  -5   0  11      318.49      320.75      7.11 o 
  -4   0  11        0.04       -1.30      1.30 o 
  -3   0  11        0.48        2.48      1.48 o 
  -2   0  11      192.03      193.83      5.33 o 
  -1   0  11       85.35       74.72      3.33 o 
   0   0  11       12.68        6.60      1.43 o 
   1   0  11      349.96      341.66      7.56 o 
   2   0  11       18.85       11.75      2.20 o 
   3   0  11        5.75        2.76      1.74 o 
   4   0  11       36.18       31.52      3.07 o 
   5   0  11      125.63      137.18      6.55 o 
   6   0  11        9.31        5.98      2.75 o 
   7   0  11       20.21       16.10      3.93 o 
  -9   1  11        7.02       13.45      5.46 o 
  -8   1  11       18.27       32.04      4.38 o 
  -7   1  11      857.88      902.34     15.25 o 
  -6   1  11      105.88       99.74      4.40 o 
  -5   1  11     1520.77     1495.68     21.09 o 
  -4   1  11        9.15        8.20      1.91 o 
  -3   1  11       14.17       12.69      1.94 o 
  -2   1  11      108.96      110.05      4.47 o 
  -1   1  11       48.66       67.30      3.62 o 
   0   1  11        6.98       18.15      4.51 o 
   1   1  11        4.92        5.52      1.81 o 
   2   1  11      252.14      288.13      7.20 o 
   3   1  11       50.45       52.41      3.38 o 
   4   1  11       21.70       18.15      2.73 o 
   5   1  11       46.65       40.20      3.63 o 
   6   1  11        7.46        4.68      3.00 o 
   7   1  11        0.60       -0.14      3.56 o 
  -9   2  11        0.42       -2.49     10.45 o 
  -8   2  11      252.37      271.23      9.79 o 
  -7   2  11      162.27      158.42      6.37 o 
  -6   2  11       61.21       57.86      3.73 o 
  -5   2  11     1684.29     1639.27     22.88 o 
  -4   2  11       12.93       10.53      2.14 o 
  -3   2  11        3.58        2.86      1.71 o 
  -2   2  11      417.58      448.50      9.12 o 
  -1   2  11      256.73      247.65      6.33 o 
   0   2  11      239.81      252.25      6.48 o 
   1   2  11       18.41       15.20      2.70 o 
   2   2  11      105.30       92.54      4.73 o 
   3   2  11       14.97       12.57      2.31 o 
   4   2  11       32.40       25.92      3.03 o 
   5   2  11        3.66        1.31      4.66 o 
   6   2  11        2.49        4.46      3.18 o 
   7   2  11        1.97        4.42      3.95 o 
  -9   3  11       37.31       55.20      5.00 o 
  -8   3  11       83.98       82.84      6.04 o 
  -7   3  11      167.43      170.97      6.61 o 
  -6   3  11      121.63      124.47      6.21 o 
  -5   3  11     1284.45     1321.60     19.43 o 
  -4   3  11      628.95      647.71     12.31 o 
  -3   3  11      171.79      153.25      5.18 o 
  -2   3  11        0.79        0.71      1.90 o 
  -1   3  11        6.09        6.85      1.85 o 
   0   3  11      132.21      136.10      5.42 o 
   1   3  11        1.86        3.61      2.21 o 
   2   3  11       13.48        9.10      2.59 o 
   3   3  11      105.83      116.58      7.48 o 
   4   3  11       30.59       35.39      3.70 o 
   5   3  11       35.92       54.64      4.57 o 
   6   3  11        0.54       -2.63      3.27 o 
  -9   4  11       70.08       80.38      5.70 o 
  -8   4  11        8.22        8.49      3.04 o 
  -7   4  11      122.04      114.56      5.57 o 
  -6   4  11       56.52       45.01      4.43 o 
  -5   4  11      310.98      293.65      7.20 o 
  -4   4  11      210.41      197.31      6.28 o 
  -3   4  11       96.79       95.60      4.40 o 
  -2   4  11       34.95       33.10      3.04 o 
  -1   4  11      119.29       97.56      3.95 o 
   0   4  11        1.18        0.86      2.00 o 
   1   4  11      194.18      191.84      9.93 o 
   2   4  11      131.10      144.80      6.29 o 
   3   4  11       15.92       21.96      3.14 o 
   4   4  11       16.86       12.10      2.91 o 
   5   4  11        4.60        1.05      3.28 o 
   6   4  11       22.41       32.09      5.57 o 
  -8   5  11       69.67       70.50      5.11 o 
  -7   5  11        8.47        6.15      2.70 o 
  -6   5  11       56.27       60.61      4.30 o 
  -5   5  11       24.74       23.25      3.15 o 
  -4   5  11      550.38      556.04     11.60 o 
  -3   5  11     1220.03     1224.91     19.97 o 
  -2   5  11     1544.91     1572.58     24.26 o 
  -1   5  11      344.11      320.55      7.46 o 
   0   5  11      225.04      225.45      7.45 o 
   1   5  11        0.00       -2.08      2.08 o 
   2   5  11       95.83       96.62      6.38 o 
   3   5  11       49.11       45.14      4.23 o 
   4   5  11        0.37        5.21      4.90 o 
   5   5  11        6.45        8.65      3.94 o 
  -8   6  11        5.55        0.38      2.77 o 
  -7   6  11       17.61       18.24      3.18 o 
  -6   6  11       55.56       51.62      4.08 o 
  -5   6  11       20.35       18.50      2.95 o 
  -4   6  11      159.33      148.39      7.03 o 
  -3   6  11      353.23      318.90     10.60 o 
  -2   6  11       78.35       75.86      5.17 o 
  -1   6  11      656.73      661.99     14.97 o 
   0   6  11      425.21      419.12     12.86 o 
   1   6  11        7.40        5.11      3.92 o 
   2   6  11        0.23       -1.73      2.16 o 
   3   6  11        1.41       -0.03      2.92 o 
   4   6  11       31.44       40.42      5.30 o 
   5   6  11       14.37        7.15      4.89 o 
  -8   7  11       21.13       14.17      3.52 o 
  -7   7  11        4.32        2.80      4.28 o 
  -6   7  11        4.56        3.78      2.61 o 
  -5   7  11        3.66       -1.31      2.68 o 
  -4   7  11        0.32       -2.26      2.26 o 
  -3   7  11        4.73       -2.90      2.90 o 
  -2   7  11       16.12        4.74      3.20 o 
  -1   7  11      578.74      577.06     13.98 o 
   0   7  11      323.40      314.70     11.19 o 
   1   7  11       56.97       56.96      5.80 o 
   2   7  11        0.30       -0.81      2.82 o 
   3   7  11        8.78        5.30      3.65 o 
   4   7  11       12.14       19.71      8.79 o 
  -7   8  11        2.95       -1.60      3.38 o 
  -6   8  11       24.12       30.05      4.05 o 
  -5   8  11       69.01       73.75      4.49 o 
  -4   8  11       57.08       54.10      4.51 o 
  -3   8  11        2.94        2.60      2.90 o 
  -2   8  11      140.95      133.77      6.64 o 
  -1   8  11      147.16      144.55      8.64 o 
   0   8  11        1.28       -2.05      2.77 o 
   1   8  11       45.60       60.25      5.79 o 
   2   8  11       32.49       29.30      6.11 o 
   3   8  11        0.63        2.57      6.00 o 
   4   8  11       18.80        2.69      6.32 o 
  -6   9  11       10.25       13.94      5.23 o 
  -5   9  11       11.64       11.03      7.82 o 
  -4   9  11       26.89       30.69      6.72 o 
  -3   9  11        0.14        3.04      3.19 o 
  -2   9  11       11.50       12.85      4.05 o 
  -1   9  11        5.08       10.34      4.91 o 
   0   9  11        0.86       12.21      4.94 o 
   1   9  11       33.18       25.26      8.60 o 
   2   9  11        0.14       -5.67      5.67 o 
   3   9  11       19.50       33.36      9.75 o 
  -5  10  11       12.13        9.14      4.64 o 
  -4  10  11        0.90        8.53      4.36 o 
  -3  10  11       33.34       41.07      6.97 o 
  -2  10  11        3.44        6.75      5.29 o 
  -1  10  11       16.36       25.20      8.72 o 
   0  10  11        2.42        4.04      5.01 o 
   1  10  11        0.36       -1.74      6.06 o 
   2  10  11        6.69       11.70      7.98 o 
  -4  11  11        1.16        0.97      4.00 o 
  -3  11  11       13.89        7.37      4.43 o 
  -2  11  11       12.60       14.96      5.55 o 
  -1  11  11        6.51        4.43      7.37 o 
   0  11  11       11.47       15.66      7.25 o 
   0 -16  12       17.53       21.42      6.86 o 
   1 -16  12        0.31        1.65      5.53 o 
   2 -16  12        1.83        4.31      2.60 o 
  -2 -15  12        6.00        9.16      2.49 o 
  -1 -15  12        8.46        9.13      5.44 o 
   0 -15  12       25.01       14.21      6.56 o 
   1 -15  12       59.71       67.99     10.40 o 
   2 -15  12        4.23        1.89      2.88 o 
   3 -15  12        6.59        1.78      2.00 o 
   4 -15  12        7.72        9.95      2.43 o 
  -4 -14  12       57.68       46.88      4.21 o 
  -3 -14  12       22.80       19.51      2.89 o 
  -2 -14  12       78.51       73.88      3.59 o 
  -1 -14  12       10.97       13.87      4.14 o 
   0 -14  12        8.92        9.24      3.90 o 
   1 -14  12        2.76       -0.50      4.70 o 
   2 -14  12       42.68       32.05      1.80 o 
   3 -14  12       53.79       61.99      3.74 o 
   4 -14  12        7.96        0.34      2.11 o 
   5 -14  12        8.52        6.49      2.58 o 
  -5 -13  12       77.97       88.37      6.64 o 
  -4 -13  12       10.35       14.44      3.19 o 
  -3 -13  12        2.04        8.66      2.45 o 
  -2 -13  12      235.56      254.43     11.36 o 
  -1 -13  12       39.48       37.62      6.94 o 
   0 -13  12        3.21       -0.77      4.02 o 
   1 -13  12       88.38       68.41      9.93 o 
   2 -13  12       50.62       41.46      2.08 o 
   3 -13  12       13.33       13.38      2.13 o 
   4 -13  12       20.67       20.63      3.98 o 
   5 -13  12       28.60       29.49      3.38 o 
  -5 -12  12       38.77       42.20      6.79 o 
  -4 -12  12      146.04      143.77      6.39 o 
  -3 -12  12      360.88      368.63      9.58 o 
  -2 -12  12       47.74       49.16      2.56 o 
  -1 -12  12      477.90      449.93     16.98 o 
   0 -12  12       12.14        5.17      4.88 o 
   1 -12  12       66.72       67.57      2.19 o 
   2 -12  12      222.85      192.80      4.55 o 
   3 -12  12        5.35        0.50      1.76 o 
   4 -12  12       72.04       87.70      4.32 o 
   5 -12  12        0.00       -1.62      2.23 o 
   6 -12  12        5.00        3.31      2.14 o 
  -6 -11  12       30.15       39.29      4.73 o 
  -5 -11  12       86.74       90.28      5.57 o 
  -4 -11  12        5.36        1.78      2.65 o 
  -3 -11  12       11.82       14.55      2.56 o 
  -2 -11  12      121.54      112.08      4.07 o 
  -1 -11  12       50.00       58.75      2.57 o 
   0 -11  12       74.24       72.33      2.64 o 
   1 -11  12        4.80        3.82      1.15 o 
   2 -11  12       53.30       35.90      2.12 o 
   3 -11  12       17.85       15.63      2.22 o 
   4 -11  12      193.70      149.24      5.62 o 
   5 -11  12       77.08       73.66      3.00 o 
   6 -11  12        6.09        5.62      2.98 o 
  -6 -10  12        0.04        1.26      3.20 o 
  -5 -10  12        1.39        0.86      2.82 o 
  -4 -10  12        2.96       -2.21      2.21 o 
  -3 -10  12       30.20       21.52      2.46 o 
  -2 -10  12      867.50      855.99     14.61 o 
  -1 -10  12      449.66      454.73      9.24 o 
   0 -10  12       40.04       24.97      1.85 o 
   1 -10  12       64.38       67.14      2.54 o 
   2 -10  12      308.85      342.09      6.66 o 
   3 -10  12       28.24       19.71      2.47 o 
   4 -10  12       44.76       33.55      1.96 o 
   5 -10  12       20.77       15.07      2.03 o 
   6 -10  12        5.09        6.53      2.65 o 
   7 -10  12       12.81       18.62      3.46 o 
  -7  -9  12        5.28        6.44      3.78 o 
  -6  -9  12        0.24        1.23      3.14 o 
  -5  -9  12       13.45        9.08      3.04 o 
  -4  -9  12        1.78       -0.68      2.94 o 
  -3  -9  12       35.96       32.89      4.36 o 
  -2  -9  12      681.20      720.07     29.37 o 
  -1  -9  12      259.48      266.48     14.74 o 
   0  -9  12      127.02      119.58      4.06 o 
   1  -9  12        5.63        4.54      1.35 o 
   2  -9  12        5.03        6.16      1.31 o 
   3  -9  12        8.45       14.00      1.16 o 
   4  -9  12       70.16       66.86      2.90 o 
   5  -9  12       39.11       30.19      3.58 o 
   6  -9  12        0.01        2.31      2.48 o 
   7  -9  12        3.31        5.00      2.92 o 
  -7  -8  12        1.73       -3.19      3.19 o 
  -6  -8  12       71.77       61.47      5.22 o 
  -5  -8  12       42.53       35.39      3.86 o 
  -4  -8  12      221.89      195.83      7.20 o 
  -3  -8  12      339.78      357.62      9.36 o 
  -2  -8  12       18.30       22.24      2.37 o 
  -1  -8  12       65.84       66.97      3.88 o 
   0  -8  12       24.80       28.80      2.01 o 
   1  -8  12       11.48       12.53      1.88 o 
   2  -8  12        5.07        3.56      0.90 o 
   3  -8  12      132.75      146.56      3.27 o 
   4  -8  12        5.55        1.99      1.42 o 
   5  -8  12        1.34       -2.03      2.03 o 
   6  -8  12       71.49       77.88      6.35 o 
   7  -8  12       12.49        9.54      3.20 o 
  -8  -7  12        1.10        1.26      3.48 o 
  -7  -7  12        3.43        4.01      3.35 o 
  -6  -7  12       31.97       33.88      4.44 o 
  -5  -7  12       91.51       79.97      5.12 o 
  -4  -7  12      137.44      135.45      5.95 o 
  -3  -7  12      153.36      145.01      7.68 o 
  -2  -7  12      120.96      120.79      5.46 o 
  -1  -7  12       25.00       26.10      2.05 o 
   0  -7  12       35.43       41.17      3.52 o 
   1  -7  12      334.34      345.42      5.72 o 
   2  -7  12       52.45       45.55      1.82 o 
   3  -7  12       79.08       69.08      3.46 o 
   4  -7  12       40.34       33.24      2.82 o 
   5  -7  12      122.94      122.44      6.84 o 
   6  -7  12        5.35        5.55      2.80 o 
   7  -7  12       42.84       45.59      4.91 o 
  -8  -6  12        8.99       11.73      4.05 o 
  -7  -6  12       23.86       23.56      5.11 o 
  -6  -6  12       40.14       36.37      4.34 o 
  -5  -6  12        5.39        7.60      2.71 o 
  -4  -6  12      191.43      199.17      8.79 o 
  -3  -6  12        7.81        3.38      1.53 o 
  -2  -6  12       88.77       83.13      2.64 o 
  -1  -6  12       17.21       16.71      1.36 o 
   0  -6  12       14.46       11.83      1.25 o 
   1  -6  12        8.86        7.68      1.21 o 
   2  -6  12       27.89       31.25      1.65 o 
   3  -6  12      659.91      633.78      8.75 o 
   4  -6  12      123.91      107.31      4.36 o 
   5  -6  12       23.22       32.04      3.83 o 
   6  -6  12        0.00       -2.46      2.46 o 
   7  -6  12       10.43        4.27      3.04 o 
  -8  -5  12       20.30       13.46      4.25 o 
  -7  -5  12        1.86        1.41      3.11 o 
  -6  -5  12        2.02        3.80      2.92 o 
  -5  -5  12        0.08       -1.06      2.17 o 
  -4  -5  12        7.93        4.42      1.75 o 
  -3  -5  12        1.69        1.05      1.60 o 
  -2  -5  12        3.14        3.76      1.23 o 
  -1  -5  12        0.01       -0.45      0.97 o 
   0  -5  12      318.21      337.14      6.39 o 
   1  -5  12      163.32      156.60      3.54 o 
   2  -5  12      128.70      147.03      3.66 o 
   3  -5  12      562.29      609.90     11.49 o 
   4  -5  12       27.34       40.80      2.89 o 
   5  -5  12     1235.32     1282.81     23.53 o 
   6  -5  12        9.86        9.28      3.03 o 
   7  -5  12        3.74       -1.61      2.79 o 
  -8  -4  12        8.22        5.38      4.39 o 
  -7  -4  12        8.28        8.71      3.61 o 
  -6  -4  12        1.11        0.21      5.24 o 
  -5  -4  12       73.78       79.39      5.21 o 
  -4  -4  12      164.22      172.19      4.35 o 
  -3  -4  12       21.61       21.35      1.97 o 
  -2  -4  12      116.21      141.88      4.50 o 
  -1  -4  12       43.26       38.53      2.33 o 
   0  -4  12      198.17      198.05      4.44 o 
   1  -4  12       88.16       95.78      2.73 o 
   2  -4  12        3.02        4.95      1.46 o 
   3  -4  12      109.69       99.58      3.47 o 
   4  -4  12       47.63       42.33      3.10 o 
   5  -4  12      142.96      134.69      6.24 o 
   6  -4  12        0.01       -2.26      2.44 o 
   7  -4  12        0.02        3.24      3.07 o 
  -9  -3  12       29.26       25.34      5.17 o 
  -8  -3  12        0.02        1.86      3.73 o 
  -7  -3  12        7.97        9.41      3.53 o 
  -6  -3  12       17.59       22.92      3.84 o 
  -5  -3  12      113.01       96.68      3.85 o 
  -4  -3  12      148.27      156.81      4.54 o 
  -3  -3  12        1.11        3.47      1.48 o 
  -2  -3  12       23.27       39.14      2.16 o 
  -1  -3  12      495.70      469.04      7.92 o 
   0  -3  12     1344.96     1362.52     18.13 o 
   1  -3  12        0.27        0.83      1.13 o 
   2  -3  12        3.38        1.76      1.43 o 
   3  -3  12      354.41      311.24      7.92 o 
   4  -3  12        0.05       -2.01      2.01 o 
   5  -3  12      431.57      470.89     10.69 o 
   6  -3  12       18.49       26.87      3.92 o 
   7  -3  12        0.47       -0.75      4.72 o 
  -9  -2  12        8.10        4.60      4.33 o 
  -8  -2  12       17.31       10.97      7.86 o 
  -7  -2  12       15.04       15.14      3.93 o 
  -6  -2  12       97.26       79.34      3.99 o 
  -5  -2  12       10.91       11.70      2.06 o 
  -4  -2  12      233.72      244.44      5.84 o 
  -3  -2  12      225.69      233.99      5.51 o 
  -2  -2  12      249.23      241.52      5.36 o 
  -1  -2  12      366.36      357.22      6.76 o 
   0  -2  12      852.35      895.60     14.37 o 
   1  -2  12       63.79       79.19      3.24 o 
   2  -2  12      351.30      340.27      9.41 o 
   3  -2  12      140.42      125.04      4.77 o 
   4  -2  12      188.19      175.55      5.99 o 
   5  -2  12      326.95      336.33      8.88 o 
   6  -2  12       60.65       62.58      5.09 o 
   7  -2  12       48.28       44.22      8.05 o 
  -9  -1  12       71.33       69.29     13.31 o 
  -8  -1  12       38.24       37.63      5.30 o 
  -7  -1  12       66.53       71.94      5.08 o 
  -6  -1  12      130.79      133.61      4.90 o 
  -5  -1  12       21.85       22.16      2.83 o 
  -4  -1  12       25.36       31.23      2.69 o 
  -3  -1  12        1.13        1.68      1.65 o 
  -2  -1  12      454.46      424.86      7.85 o 
  -1  -1  12      134.81      156.65      4.48 o 
   0  -1  12       35.17       28.64      2.03 o 
   1  -1  12       38.62       48.81      3.28 o 
   2  -1  12       46.99       41.03      2.96 o 
   3  -1  12       54.53       54.92      3.18 o 
   4  -1  12       31.33       30.98      3.17 o 
   5  -1  12        1.83        3.85      2.55 o 
   6  -1  12       65.82       69.28      4.67 o 
   7  -1  12        0.05       -0.63      3.57 o 
  -9   0  12        3.45        7.77      5.18 o 
  -8   0  12       94.21       81.51      5.79 o 
  -7   0  12       63.62       74.19      4.32 o 
  -6   0  12      507.02      506.56     10.06 o 
  -5   0  12       27.98       27.66      2.70 o 
  -4   0  12      273.62      286.05      7.17 o 
  -3   0  12      210.06      221.33      5.97 o 
  -2   0  12       35.50       36.39      2.74 o 
  -1   0  12      319.71      322.09      7.29 o 
   0   0  12      368.46      366.72      6.73 o 
   1   0  12        1.87        1.89      1.66 o 
   2   0  12        4.41        5.67      1.92 o 
   3   0  12       47.33       45.63      3.31 o 
   4   0  12       51.88       51.97      3.71 o 
   5   0  12        2.52        5.03      2.55 o 
   6   0  12       14.25       11.84      3.46 o 
   7   0  12        7.95        2.57      3.96 o 
  -9   1  12       20.93       14.83      5.94 o 
  -8   1  12       25.14       24.29      6.64 o 
  -7   1  12        0.00        4.32      2.33 o 
  -6   1  12      124.35      132.80      6.38 o 
  -5   1  12       24.08       20.07      2.64 o 
  -4   1  12       58.03       57.68      3.56 o 
  -3   1  12       24.54       21.07      2.49 o 
  -2   1  12        7.30        4.25      1.84 o 
  -1   1  12      209.16      224.16      6.08 o 
   0   1  12      273.54      283.67      5.89 o 
   1   1  12        3.49        2.54      1.85 o 
   2   1  12       88.93       83.00      4.52 o 
   3   1  12        5.37        6.01      2.12 o 
   4   1  12       13.52       16.06      2.79 o 
   5   1  12       25.68       22.69      3.63 o 
   6   1  12        3.95       -1.22      2.79 o 
   7   1  12       12.80        9.57      5.51 o 
  -9   2  12        3.75        1.48      4.08 o 
  -8   2  12        0.02       -3.13      3.13 o 
  -7   2  12        8.85        6.15      2.52 o 
  -6   2  12      171.10      171.32      5.74 o 
  -5   2  12      236.52      223.66      6.27 o 
  -4   2  12      103.43       96.08      4.50 o 
  -3   2  12      511.76      530.04     10.62 o 
  -2   2  12      335.24      340.26      7.94 o 
  -1   2  12      180.78      178.94      6.55 o 
   0   2  12        0.22        1.55      1.62 o 
   1   2  12        3.98        0.96      1.98 o 
   2   2  12       37.53       33.14      5.08 o 
   3   2  12        0.02       -0.28      1.87 o 
   4   2  12       91.36       88.41      5.13 o 
   5   2  12        1.86        3.17      2.74 o 
   6   2  12       75.94       74.31      7.54 o 
  -8   3  12       45.62       56.48      4.86 o 
  -7   3  12        4.54        1.84      2.63 o 
  -6   3  12      479.35      504.00     10.32 o 
  -5   3  12      334.67      339.28      7.99 o 
  -4   3  12      252.19      242.76      7.96 o 
  -3   3  12      156.59      155.50      5.48 o 
  -2   3  12      259.78      258.19      6.97 o 
  -1   3  12      115.05      129.63      4.93 o 
   0   3  12       34.37       37.61      3.34 o 
   1   3  12        5.58        5.36      2.31 o 
   2   3  12        1.42        2.70      2.42 o 
   3   3  12       16.04       12.45      2.57 o 
   4   3  12        0.00        1.79      2.55 o 
   5   3  12       20.74       17.15      6.30 o 
   6   3  12        0.92       -2.46      3.44 o 
  -8   4  12      114.29      138.18      6.60 o 
  -7   4  12       12.68        9.46      3.06 o 
  -6   4  12      219.53      215.99      7.48 o 
  -5   4  12        1.57       -1.98      1.98 o 
  -4   4  12      918.64      928.48     16.50 o 
  -3   4  12       38.94       44.06      3.47 o 
  -2   4  12       29.30       33.64      3.21 o 
  -1   4  12       23.19       22.96      2.85 o 
   0   4  12      318.32      311.95      8.10 o 
   1   4  12        1.70        5.40      2.55 o 
   2   4  12      166.33      161.75      6.79 o 
   3   4  12       30.57       31.58      6.87 o 
   4   4  12       18.07       15.17      3.99 o 
   5   4  12        0.27       -3.13      3.13 o 
  -8   5  12       31.20       38.52      4.38 o 
  -7   5  12        0.21        0.81      2.72 o 
  -6   5  12        0.09        0.06      2.43 o 
  -5   5  12       13.41       10.17      2.77 o 
  -4   5  12      281.13      283.08      9.14 o 
  -3   5  12      107.58       90.29      4.75 o 
  -2   5  12        0.00        0.39      2.31 o 
  -1   5  12        0.64        0.72      2.01 o 
   0   5  12       21.55       25.80      3.23 o 
   1   5  12        4.18        0.99      2.89 o 
   2   5  12       10.19        9.84      3.46 o 
   3   5  12       11.25        8.49      3.64 o 
   4   5  12        0.06        2.74      3.21 o 
   5   5  12        4.30       10.80      4.06 o 
  -8   6  12       13.34       24.30      4.11 o 
  -7   6  12       95.23       99.32      5.53 o 
  -6   6  12       28.57       27.06      3.58 o 
  -5   6  12        0.74       -0.82      2.37 o 
  -4   6  12        8.92        7.00      3.33 o 
  -3   6  12     1326.92     1371.59     25.36 o 
  -2   6  12      234.23      248.14     11.78 o 
  -1   6  12      362.30      359.48     12.74 o 
   0   6  12       15.37       17.52      3.67 o 
   1   6  12        1.64        2.80      3.13 o 
   2   6  12        3.88        4.86      3.34 o 
   3   6  12        0.25        0.49      3.13 o 
   4   6  12        1.71       -3.11      3.11 o 
  -7   7  12      175.66      199.95      9.49 o 
  -6   7  12        4.05        4.41      3.52 o 
  -5   7  12        0.17       -2.28      2.28 o 
  -4   7  12       34.20       38.86      4.40 o 
  -3   7  12        4.46        5.99      3.33 o 
  -2   7  12      431.06      421.85     11.86 o 
  -1   7  12      240.71      230.84      7.70 o 
   0   7  12       86.35       87.05      5.81 o 
   1   7  12        4.68       14.65      3.90 o 
   2   7  12       46.96       53.90      5.86 o 
   3   7  12       17.94       17.65      6.40 o 
   4   7  12        2.35        5.64      6.56 o 
  -7   8  12        1.24       12.82      8.78 o 
  -6   8  12        1.11        0.38      2.83 o 
  -5   8  12       14.26       21.92      3.38 o 
  -4   8  12        5.35        3.88      2.95 o 
  -3   8  12       16.06       12.59      4.24 o 
  -2   8  12       59.27       58.10      5.10 o 
  -1   8  12       66.36       69.23      5.42 o 
   0   8  12       62.12       62.09      7.08 o 
   1   8  12       30.69       34.63      6.58 o 
   2   8  12       26.94       29.70      9.51 o 
   3   8  12        4.61       -0.53      6.38 o 
  -6   9  12       10.08       15.20      5.70 o 
  -5   9  12        2.64       -1.25      4.49 o 
  -4   9  12        8.97        9.17      4.84 o 
  -3   9  12        1.19        2.52      3.52 o 
  -2   9  12        0.51        8.41      4.42 o 
  -1   9  12      116.32      129.64      9.97 o 
   0   9  12       21.67       28.92      7.31 o 
   1   9  12      195.82      181.04     17.17 o 
   2   9  12        0.04        0.00      6.53 o 
  -4  10  12        0.64        7.71      4.79 o 
  -3  10  12        2.85       -1.46      3.81 o 
  -2  10  12        0.57        6.22      7.05 o 
  -1  10  12        6.53        5.51      5.08 o 
   0  10  12        1.74        5.27      5.58 o 
  -2 -15  13        0.35        1.61      2.12 o 
  -1 -15  13        6.98       11.58      5.07 o 
   0 -15  13       62.69       71.98     11.02 o 
   1 -15  13      100.66       85.43     11.76 o 
   2 -15  13        6.11        6.08      1.91 o 
   3 -15  13       20.90       23.90      2.90 o 
  -3 -14  13       41.97       51.50      5.46 o 
  -2 -14  13        0.99        2.33      1.88 o 
  -1 -14  13       17.76       17.35      4.42 o 
   0 -14  13        0.52        4.74      3.46 o 
   1 -14  13        1.01       -1.68      4.73 o 
   2 -14  13       30.06       30.04      2.10 o 
   3 -14  13       16.81       25.16      3.90 o 
   4 -14  13        0.12        0.95      2.10 o 
  -4 -13  13        0.00        0.12      2.58 o 
  -3 -13  13       36.54       32.62      3.24 o 
  -2 -13  13        0.52        0.22      1.74 o 
  -1 -13  13       54.49       42.49      7.36 o 
   0 -13  13       38.49       35.75      7.92 o 
   1 -13  13        0.05        1.09      1.40 o 
   2 -13  13       26.21       23.80      2.04 o 
   3 -13  13      234.95      229.78      6.34 o 
   4 -13  13        3.35        6.32      2.34 o 
   5 -13  13        2.22       -0.34      2.63 o 
  -5 -12  13      204.06      207.78      8.40 o 
  -4 -12  13       92.08      101.75      9.98 o 
  -3 -12  13        0.16       -2.01      2.01 o 
  -2 -12  13       30.23       26.61      2.21 o 
  -1 -12  13       17.01       15.58      1.60 o 
   0 -12  13       64.46       62.23      4.20 o 
   1 -12  13      174.20      155.30      3.64 o 
   2 -12  13       59.83       49.49      2.44 o 
   3 -12  13       29.47       27.42      2.60 o 
   4 -12  13        0.37       -1.70      1.99 o 
   5 -12  13       12.01        7.14      3.60 o 
   6 -12  13       14.06       25.16      3.00 o 
  -6 -11  13        4.27        1.05      4.16 o 
  -5 -11  13       99.39      101.99      5.92 o 
  -4 -11  13      591.40      586.99     14.17 o 
  -3 -11  13       59.55       57.89      3.84 o 
  -2 -11  13      116.23      110.47      3.99 o 
  -1 -11  13       89.66      111.04      4.79 o 
   0 -11  13       90.31       85.73      4.04 o 
   1 -11  13      236.50      234.93      4.91 o 
   2 -11  13        1.24        1.34      1.44 o 
   3 -11  13      202.43      170.23      8.12 o 
   4 -11  13        0.16       -1.82      1.82 o 
   5 -11  13        5.91        0.58      1.54 o 
   6 -11  13       16.30       16.28      3.05 o 
  -6 -10  13        0.03        1.29      3.18 o 
  -5 -10  13        9.05        6.39      3.00 o 
  -4 -10  13      279.89      263.53      8.56 o 
  -3 -10  13        8.48       10.36      2.59 o 
  -2 -10  13      111.63      120.01      4.75 o 
  -1 -10  13       71.90       66.15      4.56 o 
   0 -10  13      287.39      325.69      8.07 o 
   1 -10  13       17.80       18.35      1.72 o 
   2 -10  13       15.78       15.10      1.84 o 
   3 -10  13      624.26      545.09     12.12 o 
   4 -10  13       50.22       54.69      2.48 o 
   5 -10  13        4.12        2.91      2.17 o 
   6 -10  13       35.44       30.77      3.56 o 
  -7  -9  13       24.37       18.42      4.30 o 
  -6  -9  13        5.15        5.67      4.14 o 
  -5  -9  13       92.39       85.21      5.40 o 
  -4  -9  13      145.89      149.63      6.39 o 
  -3  -9  13      305.36      297.64     10.91 o 
  -2  -9  13        0.23       -1.76      1.97 o 
  -1  -9  13     2779.04     2737.48     46.28 o 
   0  -9  13      148.19      131.94      4.59 o 
   1  -9  13      283.73      305.48      5.95 o 
   2  -9  13      249.95      274.98      5.46 o 
   3  -9  13      243.56      248.08      4.45 o 
   4  -9  13       81.15       64.60      3.40 o 
   5  -9  13       12.58       10.60      2.55 o 
   6  -9  13        4.85        2.81      2.56 o 
   7  -9  13        1.96        0.83      2.93 o 
  -7  -8  13       15.87       13.85      4.04 o 
  -6  -8  13       69.27       66.61      5.53 o 
  -5  -8  13        8.80        9.82      3.10 o 
  -4  -8  13      352.67      363.87     13.93 o 
  -3  -8  13      276.18      257.46      8.70 o 
  -2  -8  13        4.18        3.16      2.13 o 
  -1  -8  13     2019.67     2082.90     38.66 o 
   0  -8  13      300.62      298.86      7.81 o 
   1  -8  13       90.61       89.47      3.25 o 
   2  -8  13       12.81       18.34      1.36 o 
   3  -8  13       46.58       62.97      2.50 o 
   4  -8  13       22.12       22.79      2.03 o 
   5  -8  13       72.87       65.25      4.34 o 
   6  -8  13       28.96       23.99      3.59 o 
   7  -8  13        0.96        0.21      3.08 o 
  -7  -7  13        0.00        0.39      3.18 o 
  -6  -7  13      187.50      193.38      8.26 o 
  -5  -7  13       96.92       77.21      5.18 o 
  -4  -7  13       55.02       55.94      4.22 o 
  -3  -7  13        3.12        5.25      2.36 o 
  -2  -7  13        5.85        5.81      1.82 o 
  -1  -7  13      150.28      153.98      4.81 o 
   0  -7  13      292.64      296.18      6.99 o 
   1  -7  13      358.20      376.38      6.41 o 
   2  -7  13      522.74      528.85      8.95 o 
   3  -7  13      293.20      317.72      9.49 o 
   4  -7  13       44.39       57.73      3.03 o 
   5  -7  13       68.76       60.21      4.29 o 
   6  -7  13      137.87      140.65      6.63 o 
   7  -7  13        1.56        3.63      3.01 o 
  -8  -6  13        4.08        1.93      4.58 o 
  -7  -6  13        4.38        1.16      4.60 o 
  -6  -6  13       11.71        2.73      2.98 o 
  -5  -6  13       22.01       12.96      3.25 o 
  -4  -6  13       14.04       24.43      3.28 o 
  -3  -6  13        6.89        4.14      1.79 o 
  -2  -6  13       60.08       55.79      3.37 o 
  -1  -6  13       61.55       61.59      2.40 o 
   0  -6  13      206.79      216.41      4.79 o 
   1  -6  13        0.01        2.34      1.11 o 
   2  -6  13        2.34        4.06      1.32 o 
   3  -6  13       84.31       99.07      3.67 o 
   4  -6  13       95.21       72.42      3.93 o 
   5  -6  13       40.73       41.41      3.99 o 
   6  -6  13       18.88       10.19      3.24 o 
   7  -6  13        0.07       -1.03      2.86 o 
  -8  -5  13        2.90        2.65      3.76 o 
  -7  -5  13        0.48       -1.18      2.99 o 
  -6  -5  13       18.71       19.91      4.56 o 
  -5  -5  13        6.09        4.49      2.61 o 
  -4  -5  13      142.46      144.87      5.25 o 
  -3  -5  13      128.96      138.42      3.99 o 
  -2  -5  13      344.70      343.11      7.09 o 
  -1  -5  13      193.51      174.95      4.14 o 
   0  -5  13      258.44      246.74      5.11 o 
   1  -5  13      621.83      605.63      8.77 o 
   2  -5  13      147.01      143.93      3.85 o 
   3  -5  13      935.70      949.36     14.37 o 
   4  -5  13      511.00      489.43     11.66 o 
   5  -5  13        0.49        2.15      2.58 o 
   6  -5  13       15.91       15.10      3.43 o 
   7  -5  13        0.54       -2.74      2.74 o 
  -8  -4  13       23.28       30.59      5.25 o 
  -7  -4  13        0.24       -2.92      2.92 o 
  -6  -4  13        1.60        2.07      2.73 o 
  -5  -4  13        4.34        4.85      2.07 o 
  -4  -4  13       34.13       35.41      2.73 o 
  -3  -4  13      140.15      133.49      4.04 o 
  -2  -4  13        2.67        4.33      1.49 o 
  -1  -4  13        6.64       11.61      2.24 o 
   0  -4  13        4.27        5.79      1.63 o 
   1  -4  13       62.87       77.56      2.62 o 
   2  -4  13       44.17       54.82      2.68 o 
   3  -4  13      592.13      595.48     14.00 o 
   4  -4  13        5.49        0.58      3.20 o 
   5  -4  13       20.83       20.99      3.52 o 
   6  -4  13        1.23        4.66      2.90 o 
   7  -4  13        0.02       -2.83      2.83 o 
  -8  -3  13       72.89       88.48      6.92 o 
  -7  -3  13       23.67       21.63      4.27 o 
  -6  -3  13        7.80        4.40      2.53 o 
  -5  -3  13        2.66        3.11      1.76 o 
  -4  -3  13       50.21       46.17      2.87 o 
  -3  -3  13      192.79      202.01      5.51 o 
  -2  -3  13      372.26      375.29      7.72 o 
  -1  -3  13       12.90       14.90      1.84 o 
   0  -3  13        0.36        0.18      1.96 o 
   1  -3  13        0.23       -0.77      1.14 o 
   2  -3  13       47.46       51.69      2.89 o 
   3  -3  13      255.89      258.40      6.36 o 
   4  -3  13      403.93      408.55      9.49 o 
   5  -3  13      221.85      216.10      8.09 o 
   6  -3  13       67.28       72.59      5.34 o 
   7  -3  13        9.94       12.91      3.94 o 
  -8  -2  13        9.66       13.62      4.27 o 
  -7  -2  13       22.46       20.20      3.84 o 
  -6  -2  13      242.15      249.33      7.40 o 
  -5  -2  13        0.01       -1.28      1.69 o 
  -4  -2  13        0.00       -0.48      1.70 o 
  -3  -2  13      187.18      177.85      4.64 o 
  -2  -2  13        0.15        0.57      1.41 o 
  -1  -2  13      162.46      149.41      5.60 o 
   0  -2  13       69.91       81.26      3.02 o 
   1  -2  13       75.18       74.61      3.01 o 
   2  -2  13       54.16       56.44      3.69 o 
   3  -2  13        0.43        3.76      1.98 o 
   4  -2  13       42.34       40.36      3.51 o 
   5  -2  13       57.32       60.55      4.85 o 
   6  -2  13        0.00       -1.08      2.74 o 
   7  -2  13        9.09        9.33      4.33 o 
  -8  -1  13       47.75       56.26      6.03 o 
  -7  -1  13       12.45        8.72      3.53 o 
  -6  -1  13        8.32        4.77      2.33 o 
  -5  -1  13        4.58       -0.07      1.86 o 
  -4  -1  13       34.95       33.19      2.92 o 
  -3  -1  13        8.81        8.36      2.02 o 
  -2  -1  13      787.84      796.74     13.57 o 
  -1  -1  13        1.97        2.90      1.58 o 
   0  -1  13        0.21        0.54      1.27 o 
   1  -1  13       68.69       63.22      6.75 o 
   2  -1  13        0.62       -1.61      1.61 o 
   3  -1  13       18.97       17.52      2.64 o 
   4  -1  13       40.75       35.94      3.48 o 
   5  -1  13      236.31      235.58      7.64 o 
   6  -1  13        6.22        5.81      3.66 o 
   7  -1  13        0.73        0.49      3.92 o 
  -8   0  13       13.21       11.89      3.71 o 
  -7   0  13        0.64        2.22      2.59 o 
  -6   0  13       38.09       40.34      3.78 o 
  -5   0  13        4.05        2.08      1.92 o 
  -4   0  13       61.43       68.87      3.81 o 
  -3   0  13       27.37       37.35      3.62 o 
  -2   0  13      297.41      317.21      7.50 o 
  -1   0  13       77.64       84.61      3.86 o 
   0   0  13       20.82       20.28      2.01 o 
   1   0  13        7.89       10.20      2.22 o 
   2   0  13       76.36       78.03      4.52 o 
   3   0  13        2.13        4.21      2.03 o 
   4   0  13        2.69       -1.99      1.99 o 
   5   0  13       32.99       34.87      3.80 o 
   6   0  13        0.01        5.36      3.62 o 
  -8   1  13       27.72       27.85      5.18 o 
  -7   1  13       50.42       66.01      4.23 o 
  -6   1  13       96.46      100.54      4.67 o 
  -5   1  13      100.20       95.20      5.68 o 
  -4   1  13       47.55       47.36      3.54 o 
  -3   1  13       50.23       52.62      3.46 o 
  -2   1  13      494.78      519.34     11.73 o 
  -1   1  13        6.16        3.92      1.86 o 
   0   1  13      287.85      304.36      8.75 o 
   1   1  13      162.72      153.74      7.03 o 
   2   1  13      102.84      115.89      5.47 o 
   3   1  13      235.37      241.28      7.20 o 
   4   1  13        0.93       -0.79      2.12 o 
   5   1  13       23.60       22.98      3.76 o 
   6   1  13       24.02       27.89     12.54 o 
  -8   2  13       48.34       55.37      5.43 o 
  -7   2  13       67.19       52.70      4.48 o 
  -6   2  13       61.36       62.40      3.97 o 
  -5   2  13       20.05       18.82      2.76 o 
  -4   2  13      192.29      181.85      8.01 o 
  -3   2  13        6.54        5.72      2.17 o 
  -2   2  13        1.66       -0.40      1.91 o 
  -1   2  13      421.38      413.99      9.19 o 
   0   2  13       27.25       27.79      2.64 o 
   1   2  13        5.07        3.51      2.17 o 
   2   2  13       24.97       18.89      3.18 o 
   3   2  13       36.45       43.56      3.69 o 
   4   2  13       58.85       51.89      4.49 o 
   5   2  13       14.81        8.21      3.13 o 
   6   2  13        0.12        0.26      3.76 o 
  -8   3  13        6.15        3.70      3.08 o 
  -7   3  13        4.22       -0.13      3.03 o 
  -6   3  13        2.97       -2.33      2.33 o 
  -5   3  13       12.60        5.50      2.30 o 
  -4   3  13      754.13      775.73     15.45 o 
  -3   3  13       92.24       92.75      4.61 o 
  -2   3  13       46.57       59.21      4.13 o 
  -1   3  13       40.59       46.50      3.48 o 
   0   3  13        1.59        2.73      2.01 o 
   1   3  13        0.56       -0.85      2.23 o 
   2   3  13       58.85       66.59      4.79 o 
   3   3  13      110.77      118.02      6.09 o 
   4   3  13       24.12       24.31      4.80 o 
   5   3  13       25.56       20.84      4.64 o 
  -8   4  13       29.73       29.21      4.09 o 
  -7   4  13      117.03      129.57      6.25 o 
  -6   4  13       36.03       34.49      3.81 o 
  -5   4  13        2.89       -0.63      2.48 o 
  -4   4  13      902.75      915.99     16.68 o 
  -3   4  13      110.58      118.68      6.79 o 
  -2   4  13       26.38       25.74      3.11 o 
  -1   4  13        7.67        7.27      3.11 o 
   0   4  13       40.61       42.62      3.70 o 
   1   4  13        5.98        9.17      2.74 o 
   2   4  13        1.95        2.52      2.98 o 
   3   4  13        8.58       12.42      3.04 o 
   4   4  13        4.71       -1.52      3.31 o 
   5   4  13        0.07       -1.47      3.34 o 
  -8   5  13        0.34       -3.14      5.30 o 
  -7   5  13       47.86       56.58      4.75 o 
  -6   5  13       57.55       46.90      4.27 o 
  -5   5  13      145.38      157.20      6.36 o 
  -4   5  13      139.62      135.68      7.30 o 
  -3   5  13        1.74        5.55      3.11 o 
  -2   5  13      274.35      276.79      9.05 o 
  -1   5  13       99.23      114.95      6.04 o 
   0   5  13        0.88       -2.41      2.41 o 
   1   5  13       11.12        9.15      4.22 o 
   2   5  13       49.93       47.35      6.01 o 
   3   5  13       30.03       25.74      4.78 o 
   4   5  13        1.63       -0.84      3.37 o 
  -7   6  13       23.07       25.97      5.11 o 
  -6   6  13        7.89       12.98      3.15 o 
  -5   6  13       27.30       22.10      3.38 o 
  -4   6  13       97.96       82.18      5.65 o 
  -3   6  13       26.43       33.92      5.00 o 
  -2   6  13        0.26       -2.73      2.73 o 
  -1   6  13       58.72       59.27      4.99 o 
   0   6  13        2.01        2.36      2.92 o 
   1   6  13       21.24       15.03      3.97 o 
   2   6  13       21.74       26.78      5.04 o 
   3   6  13        2.18        2.78      3.58 o 
   4   6  13        0.64        2.68      4.66 o 
  -7   7  13       13.42       12.62      6.08 o 
  -6   7  13       36.77       41.52      4.24 o 
  -5   7  13       88.01       94.65      5.26 o 
  -4   7  13        0.08       -0.54      2.78 o 
  -3   7  13       45.44       47.76      7.56 o 
  -2   7  13      202.36      198.35      8.23 o 
  -1   7  13        7.98       10.08      3.44 o 
   0   7  13       64.06       67.03      6.26 o 
   1   7  13       16.60        7.56      4.28 o 
   2   7  13       18.29       13.93      4.17 o 
   3   7  13        3.66        7.85      5.13 o 
  -6   8  13      123.25      115.64     11.58 o 
  -5   8  13       55.16       60.39      8.72 o 
  -4   8  13       16.14       11.95      6.10 o 
  -3   8  13        4.11        1.21      3.12 o 
  -2   8  13        3.18        3.68      3.31 o 
  -1   8  13       50.39       47.31      4.94 o 
   0   8  13        3.24        4.26      3.25 o 
   1   8  13       23.63       11.77      8.97 o 
   2   8  13        0.04       -5.41      5.41 o 
  -5   9  13        0.39        2.89      4.80 o 
  -4   9  13        1.24        2.82      4.41 o 
  -3   9  13       17.42       22.49      5.78 o 
  -2   9  13        0.02        2.54      4.39 o 
  -1   9  13       39.16       44.91      7.26 o 
   0   9  13        1.23       -4.05      6.41 o 
   1   9  13       95.74      111.61     14.48 o 
  -1 -15  14       15.82       15.86      4.60 o 
   0 -15  14        0.43       -0.50      5.05 o 
   1 -15  14       18.64       25.38      7.77 o 
   2 -15  14        6.90        8.98      2.05 o 
  -3 -14  14       65.92       62.20      3.97 o 
  -2 -14  14        8.71       10.12      3.11 o 
  -1 -14  14        5.40        7.62      3.99 o 
   0 -14  14       62.50       47.96      9.25 o 
   1 -14  14       22.42       13.89      7.03 o 
   2 -14  14       25.13       15.74      2.09 o 
   3 -14  14        3.00        3.10      1.89 o 
   4 -14  14        3.72        4.13      2.34 o 
  -4 -13  14       25.04       28.01      4.74 o 
  -3 -13  14        5.18       11.16      2.59 o 
  -2 -13  14       15.85       12.36      3.87 o 
  -1 -13  14       48.92       46.95      7.09 o 
   0 -13  14        4.74        4.26      2.00 o 
   1 -13  14       15.09       15.25      1.42 o 
   2 -13  14        6.51        7.52      1.78 o 
   3 -13  14       16.40       17.95      3.71 o 
   4 -13  14       43.84       44.29      3.51 o 
   5 -13  14        0.12       -0.26      3.26 o 
  -5 -12  14       11.83       12.65      3.70 o 
  -4 -12  14        1.39        3.67      2.82 o 
  -3 -12  14       14.83       16.37      2.82 o 
  -2 -12  14       88.42       76.93      5.97 o 
  -1 -12  14       34.51       38.52      2.32 o 
   0 -12  14        1.21        2.86      1.84 o 
   1 -12  14       37.44       46.16      2.20 o 
   2 -12  14       45.70       46.02      5.69 o 
   3 -12  14        9.57        6.01      2.17 o 
   4 -12  14      270.25      253.53      8.01 o 
   5 -12  14        2.85        1.06      2.73 o 
  -5 -11  14       52.91       66.44      6.14 o 
  -4 -11  14      183.96      191.38      7.41 o 
  -3 -11  14      128.19      149.53      6.28 o 
  -2 -11  14       84.69       81.80      5.83 o 
  -1 -11  14       13.57       12.94      1.89 o 
   0 -11  14       11.47       15.26      1.92 o 
   1 -11  14       33.37       20.11      3.71 o 
   2 -11  14       14.31       12.25      2.09 o 
   3 -11  14        0.11        1.23      1.86 o 
   4 -11  14       30.01       33.93      3.66 o 
   5 -11  14        0.32        0.98      1.56 o 
   6 -11  14       11.15        8.13      2.85 o 
  -6 -10  14       19.60       16.06      4.02 o 
  -5 -10  14        0.39       -0.82      2.77 o 
  -4 -10  14       51.91       61.61      4.49 o 
  -3 -10  14      349.91      361.81      9.83 o 
  -2 -10  14       61.64       58.09      3.03 o 
  -1 -10  14      104.30      128.97      8.70 o 
   0 -10  14        2.35        5.59      1.88 o 
   1 -10  14       19.29       19.36      2.06 o 
   2 -10  14      188.37      170.06      4.60 o 
   3 -10  14      134.10      135.26      8.76 o 
   4 -10  14       85.79       75.78      2.96 o 
   5 -10  14        4.94        5.33      2.42 o 
   6 -10  14       34.51       23.87      3.42 o 
  -6  -9  14       13.16       12.38      3.70 o 
  -5  -9  14       46.89       40.53      4.38 o 
  -4  -9  14       50.49       45.99      4.10 o 
  -3  -9  14      169.10      151.22      6.17 o 
  -2  -9  14        5.24       11.38      2.25 o 
  -1  -9  14      805.84      892.96     17.42 o 
   0  -9  14      184.74      173.63      5.01 o 
   1  -9  14       11.76       15.86      1.90 o 
   2  -9  14      138.96      130.40      6.90 o 
   3  -9  14        7.56        3.56      1.48 o 
   4  -9  14      400.38      405.62      7.73 o 
   5  -9  14       71.90       77.25      6.50 o 
   6  -9  14       42.92       46.58      4.31 o 
  -7  -8  14       42.80       34.80      5.19 o 
  -6  -8  14       42.57       36.37      6.82 o 
  -5  -8  14        5.89        3.31      2.95 o 
  -4  -8  14        7.54        7.90      2.86 o 
  -3  -8  14      545.03      504.83     14.52 o 
  -2  -8  14     1220.09     1218.66     31.24 o 
  -1  -8  14       45.04       60.46      3.82 o 
   0  -8  14     2435.41     2520.58     42.13 o 
   1  -8  14       22.24       22.93      2.19 o 
   2  -8  14        1.94        5.94      1.59 o 
   3  -8  14       47.74       52.62      2.47 o 
   4  -8  14        0.16        1.43      1.74 o 
   5  -8  14        4.78        1.01      2.40 o 
   6  -8  14        0.70        0.15      2.49 o 
  -7  -7  14       32.37       44.92      5.28 o 
  -6  -7  14        2.79       -2.22      2.84 o 
  -5  -7  14       56.96       56.48      4.89 o 
  -4  -7  14        2.07        1.70      3.17 o 
  -3  -7  14      392.83      368.74     13.16 o 
  -2  -7  14      114.09      106.65      4.04 o 
  -1  -7  14       75.78       59.97      4.16 o 
   0  -7  14     3323.79     3364.75     44.02 o 
   1  -7  14      527.52      527.34      8.51 o 
   2  -7  14      141.78      166.50      4.78 o 
   3  -7  14        0.04        0.34      1.67 o 
   4  -7  14       18.13       19.69      2.55 o 
   5  -7  14       50.84       50.42      4.29 o 
   6  -7  14        7.75       14.44      4.58 o 
   7  -7  14       88.36       97.98     13.15 o 
  -7  -6  14       25.21       18.92      4.81 o 
  -6  -6  14       38.45       28.84      4.38 o 
  -5  -6  14      162.19      168.79      7.61 o 
  -4  -6  14       29.56       29.93      3.62 o 
  -3  -6  14       14.78       12.60      2.24 o 
  -2  -6  14      131.52      124.89      5.36 o 
  -1  -6  14       14.14        7.30      2.07 o 
   0  -6  14     1087.98     1082.70     16.08 o 
   1  -6  14      825.20      809.21     12.00 o 
   2  -6  14      868.46      885.07     14.26 o 
   3  -6  14       19.36       32.39      3.05 o 
   4  -6  14      133.62      155.73      6.25 o 
   5  -6  14       41.45       43.62      4.09 o 
   6  -6  14       26.69       33.65      4.19 o 
   7  -6  14       42.40       45.49      5.14 o 
  -8  -5  14        2.83        3.89      3.95 o 
  -7  -5  14        0.03       -1.79      3.03 o 
  -6  -5  14        4.43       -2.53      4.36 o 
  -5  -5  14       10.79        3.87      2.85 o 
  -4  -5  14       17.39        9.73      3.01 o 
  -3  -5  14       42.95       37.24      2.97 o 
  -2  -5  14      151.23      130.44      5.04 o 
  -1  -5  14      223.01      201.71      4.75 o 
   0  -5  14        1.96        1.22      1.48 o 
   1  -5  14      452.49      415.60      7.06 o 
   2  -5  14      941.60      895.18     14.64 o 
   3  -5  14      266.85      280.02      7.33 o 
   4  -5  14       58.39       62.50      4.40 o 
   5  -5  14        7.63        2.43      2.58 o 
   6  -5  14        0.13       -0.39      2.62 o 
   7  -5  14        1.25       -1.13      3.06 o 
  -8  -4  14        0.36        1.42      3.69 o 
  -7  -4  14       15.80       17.31      4.16 o 
  -6  -4  14        1.28        1.71      2.99 o 
  -5  -4  14       85.50       79.03      4.13 o 
  -4  -4  14        8.00        2.92      2.07 o 
  -3  -4  14       37.40       41.68      2.83 o 
  -2  -4  14       97.06      108.49      5.44 o 
  -1  -4  14       21.65       25.43      2.34 o 
   0  -4  14      328.42      350.40      6.84 o 
   1  -4  14       32.31       21.55      2.06 o 
   2  -4  14       67.12       65.49      3.22 o 
   3  -4  14      763.51      767.16     15.76 o 
   4  -4  14       41.17       31.94      3.76 o 
   5  -4  14       19.90       28.60      3.82 o 
   6  -4  14       21.46       30.05      4.23 o 
   7  -4  14        0.03       -2.63      3.54 o 
  -8  -3  14        9.54       16.69      6.07 o 
  -7  -3  14        0.39        3.78      4.36 o 
  -6  -3  14        0.06       -2.12      2.12 o 
  -5  -3  14       32.19       32.03      3.20 o 
  -4  -3  14       47.75       41.96      3.11 o 
  -3  -3  14        4.30        5.90      1.73 o 
  -2  -3  14        3.79        7.15      1.71 o 
  -1  -3  14        5.30        4.23      1.59 o 
   0  -3  14        0.52        0.90      1.41 o 
   1  -3  14      134.52      133.15      3.72 o 
   2  -3  14        9.67        7.22      2.23 o 
   3  -3  14       63.49       64.74      4.58 o 
   4  -3  14       20.35       14.73      3.59 o 
   5  -3  14       52.02       55.51      5.48 o 
   6  -3  14       15.02       16.80      3.65 o 
  -8  -2  14       25.70       25.51      5.09 o 
  -7  -2  14      114.46      115.78      6.28 o 
  -6  -2  14       58.92       64.79      4.33 o 
  -5  -2  14      133.29      125.13      5.21 o 
  -4  -2  14      202.64      214.19      6.26 o 
  -3  -2  14        6.46       12.02      2.20 o 
  -2  -2  14       38.93       35.41      3.99 o 
  -1  -2  14       52.83       51.86      2.90 o 
   0  -2  14      311.23      341.00      7.06 o 
   1  -2  14       39.95       45.08      2.63 o 
   2  -2  14       38.68       31.60      3.50 o 
   3  -2  14       73.85       58.66      3.83 o 
   4  -2  14       39.14       42.69      5.15 o 
   5  -2  14       24.20       27.46      3.91 o 
   6  -2  14        1.11       -2.40      2.90 o 
  -8  -1  14       17.36       17.99      4.81 o 
  -7  -1  14       89.49       87.62      5.15 o 
  -6  -1  14      101.39       97.99      5.01 o 
  -5  -1  14        7.37        5.78      2.60 o 
  -4  -1  14       10.08       13.42      2.48 o 
  -3  -1  14      102.39       99.36      4.30 o 
  -2  -1  14       27.85       31.06      3.02 o 
  -1  -1  14       48.55       46.17      3.24 o 
   0  -1  14        1.77        0.12      1.48 o 
   1  -1  14       18.95       18.55      2.24 o 
   2  -1  14       23.62       23.42      3.06 o 
   3  -1  14        3.69        0.72      2.06 o 
   4  -1  14       24.39       14.95      2.96 o 
   5  -1  14        4.06        6.57      3.11 o 
   6  -1  14        2.37       -1.90      3.36 o 
  -8   0  14        8.32        9.37      4.23 o 
  -7   0  14        1.35        2.75      2.73 o 
  -6   0  14      240.50      245.52      7.60 o 
  -5   0  14      267.00      247.59      6.76 o 
  -4   0  14      140.47      114.58      4.90 o 
  -3   0  14       11.96       21.71      2.95 o 
  -2   0  14       48.97       54.01      3.44 o 
  -1   0  14        4.30        0.62      1.74 o 
   0   0  14      136.09      126.16      4.32 o 
   1   0  14       54.33       51.95      3.92 o 
   2   0  14        0.20        1.25      2.21 o 
   3   0  14        0.17       -0.54      2.04 o 
   4   0  14       49.40       42.45      3.87 o 
   5   0  14        1.66       -0.11      3.17 o 
   6   0  14       26.62       19.68      4.63 o 
  -8   1  14       42.20       28.43      5.32 o 
  -7   1  14       12.03       13.34      3.12 o 
  -6   1  14      148.11      144.85      5.57 o 
  -5   1  14      611.70      638.89     14.53 o 
  -4   1  14       22.07       22.44      2.97 o 
  -3   1  14        0.76       -2.46      2.46 o 
  -2   1  14      145.79      132.76      5.11 o 
  -1   1  14       11.72       15.64      2.56 o 
   0   1  14        1.00        6.77      1.97 o 
   1   1  14        5.02        9.21      2.56 o 
   2   1  14        0.46       -1.11      2.15 o 
   3   1  14       17.51       32.03      3.36 o 
   4   1  14       42.40       45.32      3.95 o 
   5   1  14        0.05       -0.93      2.60 o 
   6   1  14        0.59       -2.71      5.11 o 
  -8   2  14        9.72        8.92      3.63 o 
  -7   2  14        0.13       -0.97      2.99 o 
  -6   2  14       35.44       36.46      3.53 o 
  -5   2  14       33.83       33.54      3.32 o 
  -4   2  14      380.33      383.41      9.68 o 
  -3   2  14       14.57       11.82      2.57 o 
  -2   2  14      281.34      251.50      7.17 o 
  -1   2  14       37.55       45.05      3.50 o 
   0   2  14       38.26       35.38      3.05 o 
   1   2  14       15.62       16.79      3.16 o 
   2   2  14        6.11        8.48      2.74 o 
   3   2  14        0.19       -1.27      2.22 o 
   4   2  14        0.19       -1.44      2.45 o 
   5   2  14        0.21        0.45      3.44 o 
  -8   3  14       26.28       31.12      4.63 o 
  -7   3  14       17.75       10.97      3.35 o 
  -6   3  14        0.55       -2.30      2.30 o 
  -5   3  14       32.12       31.82      5.18 o 
  -4   3  14       67.50       76.23      4.55 o 
  -3   3  14       71.42       74.92      4.45 o 
  -2   3  14       62.52       50.80      3.82 o 
  -1   3  14        0.11        2.59      2.15 o 
   0   3  14      110.01      104.32      4.54 o 
   1   3  14       20.84       14.38      3.63 o 
   2   3  14       24.60       22.04      4.29 o 
   3   3  14        0.60        1.11      3.02 o 
   4   3  14        6.11        1.71      5.07 o 
   5   3  14        3.54        2.70      3.81 o 
  -7   4  14       13.18       11.93      3.42 o 
  -6   4  14        7.11        3.94      2.78 o 
  -5   4  14       70.79       74.83      4.86 o 
  -4   4  14      217.71      239.52      8.70 o 
  -3   4  14       47.04       48.18      4.34 o 
  -2   4  14       34.21       27.50      3.32 o 
  -1   4  14      158.28      147.12      5.86 o 
   0   4  14        5.65        7.90      3.83 o 
   1   4  14       48.31       42.60      5.11 o 
   2   4  14        4.29        2.63      3.16 o 
   3   4  14        0.02       -3.32      4.89 o 
   4   4  14        1.08        1.75      3.61 o 
  -7   5  14       68.59       90.85      5.68 o 
  -6   5  14        6.24        4.89      2.86 o 
  -5   5  14      212.94      226.08      7.64 o 
  -4   5  14        4.56        9.68      4.77 o 
  -3   5  14      312.11      327.82     10.29 o 
  -2   5  14       19.18       25.76      3.92 o 
  -1   5  14       26.55       31.16      4.97 o 
   0   5  14       30.25       24.05      3.90 o 
   1   5  14        1.20       -3.56      3.56 o 
   2   5  14        4.37        7.53      3.67 o 
   3   5  14        5.78        5.74      3.71 o 
   4   5  14        0.80        0.69      3.88 o 
  -6   6  14       14.41       17.89      3.62 o 
  -5   6  14       32.49       31.54      3.89 o 
  -4   6  14       13.57        6.66      3.38 o 
  -3   6  14      462.57      472.54     12.90 o 
  -2   6  14        1.45       -2.54      2.76 o 
  -1   6  14       54.01       54.31      4.95 o 
   0   6  14       30.51       43.47      4.76 o 
   1   6  14       56.26       68.33      6.42 o 
   2   6  14        4.00       10.64      4.02 o 
   3   6  14        3.66        6.82      4.14 o 
  -6   7  14        6.00        1.48      2.95 o 
  -5   7  14        1.98       -0.52      3.59 o 
  -4   7  14       25.58       14.53      3.73 o 
  -3   7  14        3.08        4.04      3.18 o 
  -2   7  14       90.16       81.71      5.92 o 
  -1   7  14        1.86       -1.11      3.71 o 
   0   7  14        0.15       -1.49      4.01 o 
   1   7  14        8.23        8.32      3.99 o 
   2   7  14        1.37        6.03      4.73 o 
  -5   8  14        0.66        0.97      4.32 o 
  -4   8  14        7.29        7.42      4.13 o 
  -3   8  14       10.79       10.00      3.65 o 
  -2   8  14       18.17       21.07      4.08 o 
  -1   8  14        0.74       -2.20      3.58 o 
   0   8  14       19.78       15.57      4.95 o 
   1   8  14        3.97        7.77      7.09 o 
  -3   9  14        5.63        4.92      9.41 o 
  -2   9  14        3.58        3.32      5.01 o 
  -1   9  14        2.22       12.44      8.86 o 
   0 -15  15       15.95       22.10      5.82 o 
  -2 -14  15       74.88       77.35      9.60 o 
  -1 -14  15       34.67       35.87      3.22 o 
   0 -14  15       40.70       33.86      8.27 o 
   1 -14  15       18.89       14.63      2.16 o 
   2 -14  15        8.30        3.36      1.67 o 
   3 -14  15       34.50       39.97      3.07 o 
  -3 -13  15       12.45        9.19      3.25 o 
  -2 -13  15        0.01       -1.69      1.88 o 
  -1 -13  15       55.13       54.90      3.81 o 
   0 -13  15        3.32        2.93      1.39 o 
   1 -13  15        0.03        0.93      1.45 o 
   2 -13  15       11.81        9.56      2.00 o 
   3 -13  15       22.99       27.35      2.80 o 
   4 -13  15        0.00       -0.39      2.15 o 
  -4 -12  15       26.45       24.67      3.54 o 
  -3 -12  15       43.39       47.16      5.23 o 
  -2 -12  15       25.52       28.73      2.91 o 
  -1 -12  15        0.19       -1.91      3.15 o 
   0 -12  15      108.92      110.52      4.31 o 
   1 -12  15       42.25       44.53      5.81 o 
   2 -12  15       21.43       22.87      2.43 o 
   3 -12  15       33.77       28.97      2.99 o 
   4 -12  15        4.66        4.34      2.38 o 
   5 -12  15       26.80       30.61      4.51 o 
  -5 -11  15        4.91       -0.51      2.89 o 
  -4 -11  15        2.31        4.52      2.75 o 
  -3 -11  15        7.82       10.43      2.73 o 
  -2 -11  15       20.32       20.95      5.69 o 
  -1 -11  15      110.92      111.30      5.33 o 
   0 -11  15        0.18        0.82      2.67 o 
   1 -11  15      124.52      138.56      4.71 o 
   2 -11  15       13.73       10.93      2.19 o 
   3 -11  15        0.00       -1.75      1.87 o 
   4 -11  15       10.62       11.13      2.76 o 
   5 -11  15       26.14       39.24      4.78 o 
  -6 -10  15       11.61       16.34      3.97 o 
  -5 -10  15        7.70        3.63      3.03 o 
  -4 -10  15        0.24       -2.48      2.48 o 
  -3 -10  15       29.61       28.39      4.75 o 
  -2 -10  15       22.32       29.95      3.55 o 
  -1 -10  15       18.69       28.44      3.29 o 
   0 -10  15       13.79       12.21      2.61 o 
   1 -10  15       35.48       35.66      2.60 o 
   2 -10  15        0.60       -1.25      1.84 o 
   3 -10  15      196.38      190.47      7.87 o 
   4 -10  15        8.56        6.93      1.76 o 
   5 -10  15       39.26       49.67      3.86 o 
  -6  -9  15       69.23       72.92      6.91 o 
  -5  -9  15       15.86        7.84      3.24 o 
  -4  -9  15       38.24       38.21      4.00 o 
  -3  -9  15        4.20        3.83      3.59 o 
  -2  -9  15      452.40      442.11     15.73 o 
  -1  -9  15        0.69        2.16      2.22 o 
   0  -9  15       35.05       40.16      3.23 o 
   1  -9  15       62.95       54.03      3.13 o 
   2  -9  15      108.13      106.15      4.19 o 
   3  -9  15       23.46       16.62      1.76 o 
   4  -9  15       22.38       22.17      2.90 o 
   5  -9  15       60.73       54.71      4.24 o 
   6  -9  15        0.11        1.71      2.79 o 
  -7  -8  15        2.58       -1.00      3.89 o 
  -6  -8  15        7.90        8.07      3.49 o 
  -5  -8  15       85.60       70.68      5.33 o 
  -4  -8  15       49.11       35.64      3.99 o 
  -3  -8  15       64.55       56.95      4.97 o 
  -2  -8  15      391.85      414.42     10.72 o 
  -1  -8  15       16.76       19.94      3.00 o 
   0  -8  15       11.56       10.23      2.60 o 
   1  -8  15      828.83      857.64     13.22 o 
   2  -8  15      116.43      133.57      4.07 o 
   3  -8  15        7.23        8.29      1.96 o 
   4  -8  15      186.84      186.73      5.75 o 
   5  -8  15       13.59        5.09      2.65 o 
   6  -8  15        1.59       -0.19      2.77 o 
  -7  -7  15       11.94       19.09      4.40 o 
  -6  -7  15       45.39       29.66      4.58 o 
  -5  -7  15      168.31      168.46      7.69 o 
  -4  -7  15       35.44       34.49      3.95 o 
  -3  -7  15      114.91      114.99      5.80 o 
  -2  -7  15        1.86       -0.52      2.39 o 
  -1  -7  15     1057.27     1044.82     17.62 o 
   0  -7  15        7.49        8.28      2.24 o 
   1  -7  15      245.58      243.00      5.90 o 
   2  -7  15      144.65      146.41      4.74 o 
   3  -7  15        6.30        8.45      2.03 o 
   4  -7  15       75.68       73.20      3.92 o 
   5  -7  15        0.64       -1.72      2.42 o 
   6  -7  15        0.20        0.23      2.67 o 
  -7  -6  15       28.01       30.18      5.81 o 
  -6  -6  15      117.68      114.59      6.83 o 
  -5  -6  15       61.60       57.85      5.02 o 
  -4  -6  15        6.26        0.70      2.54 o 
  -3  -6  15       90.68       91.43      4.26 o 
  -2  -6  15       71.96       62.68      4.61 o 
  -1  -6  15      147.93      166.68      5.56 o 
   0  -6  15      643.82      666.88     12.80 o 
   1  -6  15      152.16      180.32      5.40 o 
   2  -6  15       57.76       59.29      3.36 o 
   3  -6  15      104.37      113.27      4.58 o 
   4  -6  15       11.87       11.37      2.99 o 
   5  -6  15       19.27       21.43      3.55 o 
   6  -6  15        1.14       -2.59      2.59 o 
  -7  -5  15        1.55        0.34      3.21 o 
  -6  -5  15       34.29       39.32      5.17 o 
  -5  -5  15      226.98      221.53      6.73 o 
  -4  -5  15       17.70       10.10      2.58 o 
  -3  -5  15      209.00      181.85      6.09 o 
  -2  -5  15       38.97       34.31      3.12 o 
  -1  -5  15       63.90       49.92      3.42 o 
   0  -5  15       21.58       14.80      2.73 o 
   1  -5  15     2454.36     2541.88     34.90 o 
   2  -5  15      406.94      440.92      9.21 o 
   3  -5  15       41.01       36.18      3.20 o 
   4  -5  15        7.99       10.51      2.93 o 
   5  -5  15       21.50       16.08      3.71 o 
   6  -5  15       11.13        9.04      4.41 o 
  -8  -4  15       11.75        8.22      4.25 o 
  -7  -4  15        4.57        2.56      3.63 o 
  -6  -4  15       35.43       36.66      4.78 o 
  -5  -4  15        9.19        4.85      2.35 o 
  -4  -4  15        8.07        6.05      2.66 o 
  -3  -4  15       14.09       11.55      2.55 o 
  -2  -4  15      253.32      251.07      7.22 o 
  -1  -4  15       97.04      105.97      4.13 o 
   0  -4  15      106.65      121.28      4.11 o 
   1  -4  15      261.41      247.33      6.64 o 
   2  -4  15      473.39      461.87      9.69 o 
   3  -4  15      317.09      344.17      9.65 o 
   4  -4  15       13.47       13.55      3.19 o 
   5  -4  15      127.69      140.53      6.83 o 
   6  -4  15        0.15       -2.63      2.63 o 
  -8  -3  15        0.00       -1.44      3.59 o 
  -7  -3  15        0.89       -2.42      3.32 o 
  -6  -3  15        1.22       -0.23      2.26 o 
  -5  -3  15      101.02       91.21      4.60 o 
  -4  -3  15       83.03       77.67      4.52 o 
  -3  -3  15        4.17        9.29      4.47 o 
  -2  -3  15       45.27       55.11      3.28 o 
  -1  -3  15       20.18       17.79      2.38 o 
   0  -3  15      316.06      311.67      6.75 o 
   1  -3  15        0.24       -0.14      1.51 o 
   2  -3  15       27.22       20.93      3.12 o 
   3  -3  15      152.80      151.73      6.56 o 
   4  -3  15      411.33      409.18     11.20 o 
   5  -3  15        0.06        0.13      2.60 o 
   6  -3  15       12.57       12.41      3.62 o 
  -8  -2  15       12.15        6.65      4.33 o 
  -7  -2  15       47.48       45.32      4.69 o 
  -6  -2  15        0.38        0.39      2.32 o 
  -5  -2  15      111.38       95.46      4.79 o 
  -4  -2  15        0.01       -2.01      2.01 o 
  -3  -2  15        1.08        3.17      1.95 o 
  -2  -2  15       87.59      103.71      4.33 o 
  -1  -2  15       22.43       18.42      2.75 o 
   0  -2  15        1.41        4.49      1.73 o 
   1  -2  15        0.06       -0.50      1.78 o 
   2  -2  15       41.83       43.66      3.86 o 
   3  -2  15       67.76       68.05      4.81 o 
   4  -2  15       35.47       38.82      4.22 o 
   5  -2  15       18.20       13.37      3.58 o 
   6  -2  15      108.97      114.19      7.94 o 
  -8  -1  15       10.62       13.04      4.57 o 
  -7  -1  15      117.34      112.65      5.83 o 
  -6  -1  15        0.21        2.08      2.49 o 
  -5  -1  15       35.78       47.68      3.85 o 
  -4  -1  15       62.26       67.13      4.12 o 
  -3  -1  15        1.05        0.63      2.48 o 
  -2  -1  15       32.07       23.80      2.76 o 
  -1  -1  15       78.38       81.47      4.03 o 
   0  -1  15      132.27      115.56      4.69 o 
   1  -1  15       71.06       50.19      5.38 o 
   2  -1  15       32.76       34.93      3.68 o 
   3  -1  15       21.69       18.70      3.02 o 
   4  -1  15        1.97        0.58      2.89 o 
   5  -1  15       89.18       81.40      8.10 o 
   6  -1  15        0.51        0.41      3.73 o 
  -8   0  15        7.44        5.53      5.42 o 
  -7   0  15        0.12        1.93      2.67 o 
  -6   0  15        1.59        5.79      2.62 o 
  -5   0  15       27.21       34.30      3.30 o 
  -4   0  15      476.63      454.56     10.27 o 
  -3   0  15        1.45       -1.92      1.92 o 
  -2   0  15       18.97       12.88      2.43 o 
  -1   0  15       20.54       27.70      2.97 o 
   0   0  15       37.24       41.61      3.34 o 
   1   0  15       28.28       34.00      2.96 o 
   2   0  15       29.44       19.21      3.32 o 
   3   0  15        3.19        0.96      2.33 o 
   4   0  15       22.50       25.97      3.90 o 
   5   0  15        0.16        0.15      3.45 o 
  -8   1  15       34.90       42.53      5.15 o 
  -7   1  15        4.73        6.41      3.67 o 
  -6   1  15       18.81       20.50      3.47 o 
  -5   1  15        5.32        9.58      2.86 o 
  -4   1  15       26.90       33.55      3.49 o 
  -3   1  15      173.49      189.99      6.43 o 
  -2   1  15      116.06      123.85      5.22 o 
  -1   1  15        4.27       -0.06      1.99 o 
   0   1  15      134.00      133.16      4.90 o 
   1   1  15       42.08       40.79      3.95 o 
   2   1  15        0.01        2.42      2.64 o 
   3   1  15        1.12       -0.39      2.20 o 
   4   1  15        0.01        0.01      2.65 o 
   5   1  15        2.67        4.74      4.37 o 
  -7   2  15       51.21       45.21      5.02 o 
  -6   2  15        1.01       -0.95      2.72 o 
  -5   2  15      102.97       96.56      6.00 o 
  -4   2  15      262.19      265.39      8.62 o 
  -3   2  15       68.11       62.47      4.20 o 
  -2   2  15      147.49      156.93      6.01 o 
  -1   2  15       42.46       47.78      3.78 o 
   0   2  15       38.57       39.02      3.32 o 
   1   2  15        3.13        0.03      2.43 o 
   2   2  15      114.48      107.51      5.98 o 
   3   2  15        4.92        0.82      2.76 o 
   4   2  15        0.24        1.71      3.56 o 
   5   2  15        2.00       -3.70      4.47 o 
  -7   3  15       31.15       37.03      5.86 o 
  -6   3  15       66.85       56.41      4.68 o 
  -5   3  15      322.09      318.92     10.36 o 
  -4   3  15        0.51        1.90      2.48 o 
  -3   3  15       39.66       41.25      4.80 o 
  -2   3  15       67.65       72.48      4.54 o 
  -1   3  15       19.19       18.33      3.06 o 
   0   3  15       16.85       14.86      2.65 o 
   1   3  15       50.15       39.56      5.08 o 
   2   3  15       32.21       25.03      4.54 o 
   3   3  15        0.41        0.97      2.77 o 
   4   3  15        8.44       10.39      4.25 o 
  -7   4  15        2.43        0.58      3.24 o 
  -6   4  15        8.42       11.46      3.26 o 
  -5   4  15        0.33        2.10      2.65 o 
  -4   4  15        5.49       10.89      3.41 o 
  -3   4  15       25.12       25.87      3.98 o 
  -2   4  15      145.84      135.65      6.73 o 
  -1   4  15        5.60       11.35      3.66 o 
   0   4  15       31.21       29.84      3.66 o 
   1   4  15        6.69        4.33      3.26 o 
   2   4  15        4.74        2.15      3.64 o 
   3   4  15        7.10        2.37      3.42 o 
   4   4  15        0.03        1.12      5.84 o 
  -6   5  15       66.20       73.74      5.67 o 
  -5   5  15        3.04       10.32      3.09 o 
  -4   5  15       22.94       29.09      4.25 o 
  -3   5  15       61.10       60.58      5.28 o 
  -2   5  15       21.21       15.05      3.77 o 
  -1   5  15        0.69       -2.55      2.58 o 
   0   5  15        0.13       -2.33      2.33 o 
   1   5  15        7.93       -0.93      3.31 o 
   2   5  15        7.15        7.78      3.71 o 
   3   5  15        0.07       -1.07      3.48 o 
  -6   6  15       17.32       23.26      3.94 o 
  -5   6  15        1.25       -1.06      2.75 o 
  -4   6  15       94.18       79.28      7.93 o 
  -3   6  15      167.61      168.90      7.94 o 
  -2   6  15      148.69      161.25      7.75 o 
  -1   6  15       16.60       23.27      4.09 o 
   0   6  15        5.46        1.38      2.74 o 
   1   6  15        0.60       -2.75      3.48 o 
   2   6  15        9.25       12.34      4.58 o 
  -5   7  15        7.63       12.54      3.52 o 
  -4   7  15       93.82      100.34      6.66 o 
  -3   7  15       16.11       18.30      4.17 o 
  -2   7  15       14.35        7.09      3.52 o 
  -1   7  15        2.62        1.45      3.38 o 
   0   7  15        2.08       -2.69      2.69 o 
   1   7  15        0.03        0.17      3.52 o 
  -3   8  15       18.51       11.11      6.04 o 
  -2   8  15       17.38       17.40      4.94 o 
  -1   8  15        7.85       11.69      4.74 o 
  -1 -14  16        5.18        1.54      5.78 o 
   0 -14  16       13.32       16.65      2.20 o 
   1 -14  16      104.39      118.29      3.90 o 
   2 -14  16        6.98        5.21      1.90 o 
  -3 -13  16       97.77      101.68      5.27 o 
  -2 -13  16        3.72        7.24      2.54 o 
  -1 -13  16       10.70       10.79      2.42 o 
   0 -13  16        3.61        6.31      1.74 o 
   1 -13  16        8.07       17.00      2.82 o 
   2 -13  16        0.75        0.30      1.83 o 
   3 -13  16        2.22        2.53      2.16 o 
  -4 -12  16       58.64       67.53      5.57 o 
  -3 -12  16        5.71        8.30      2.81 o 
  -2 -12  16       32.99       32.41      4.09 o 
  -1 -12  16       18.55       18.20      4.06 o 
   0 -12  16       21.81       28.98      3.88 o 
   1 -12  16       19.36       17.03      2.29 o 
   2 -12  16        6.73        4.08      2.00 o 
   3 -12  16        0.39       -0.02      2.02 o 
   4 -12  16       33.87       37.17      4.30 o 
  -5 -11  16        0.01        0.20      3.13 o 
  -4 -11  16       80.16       73.99      5.07 o 
  -3 -11  16       78.96       71.23      4.75 o 
  -2 -11  16       45.48       38.86      3.85 o 
  -1 -11  16       99.40      103.30      5.56 o 
   0 -11  16       11.36        9.07      2.21 o 
   1 -11  16        0.07        2.18      1.82 o 
   2 -11  16       12.61       10.27      2.38 o 
   3 -11  16        0.05        0.57      2.07 o 
   4 -11  16       12.62       12.11      3.30 o 
  -5 -10  16        0.92        5.66      3.17 o 
  -4 -10  16        3.23        5.53      2.90 o 
  -3 -10  16       11.63       11.31      2.94 o 
  -2 -10  16       33.49       32.44      6.01 o 
  -1 -10  16       54.83       63.19      4.59 o 
   0 -10  16      172.31      165.79      5.16 o 
   1 -10  16       92.63      108.87      4.28 o 
   2 -10  16      223.70      256.98      7.41 o 
   3 -10  16        4.25        4.70      2.45 o 
   4 -10  16       26.76       33.31      3.56 o 
   5 -10  16       25.77       19.41      4.09 o 
  -6  -9  16        1.54        0.69      3.15 o 
  -5  -9  16       13.34        7.15      3.22 o 
  -4  -9  16       71.77       64.39      7.16 o 
  -3  -9  16       60.38       53.35      4.97 o 
  -2  -9  16       91.37       84.07      5.51 o 
  -1  -9  16      142.00      148.43      5.98 o 
   0  -9  16      440.25      411.94     10.42 o 
   1  -9  16       41.17       45.74      3.48 o 
   2  -9  16        2.86        2.54      1.81 o 
   3  -9  16       34.40       35.61      2.41 o 
   4  -9  16        7.82        8.91      2.55 o 
   5  -9  16       10.38        6.98      2.75 o 
  -6  -8  16        3.85        3.25      4.11 o 
  -5  -8  16       94.74       92.57      6.10 o 
  -4  -8  16       37.65       39.32      4.21 o 
  -3  -8  16        7.36       -2.90      2.90 o 
  -2  -8  16      806.00      802.07     17.42 o 
  -1  -8  16      248.67      258.07      8.20 o 
   0  -8  16        5.51        2.25      1.64 o 
   1  -8  16      145.00      157.79      4.60 o 
   2  -8  16       40.79       33.11      2.50 o 
   3  -8  16       36.20       36.85      2.96 o 
   4  -8  16       57.23       61.06      4.30 o 
   5  -8  16       10.93       11.94      3.10 o 
  -6  -7  16       62.32       66.17      5.79 o 
  -5  -7  16       72.20       58.52      5.30 o 
  -4  -7  16       20.99       11.57      3.19 o 
  -3  -7  16       12.20        7.43      5.36 o 
  -2  -7  16      120.69      118.66      4.73 o 
  -1  -7  16      102.29      105.97      4.70 o 
   0  -7  16       10.98        9.05      2.35 o 
   1  -7  16      340.50      343.68      7.48 o 
   2  -7  16      207.34      212.26      5.90 o 
   3  -7  16        2.63        2.35      2.09 o 
   4  -7  16        5.86        7.80      2.41 o 
   5  -7  16       59.79       56.35      4.70 o 
  -7  -6  16        3.65        1.24      3.57 o 
  -6  -6  16      125.43      116.46     10.17 o 
  -5  -6  16       68.65       62.72      9.64 o 
  -4  -6  16       45.66       41.48      3.61 o 
  -3  -6  16      138.30      125.22      6.73 o 
  -2  -6  16       10.81       10.40      2.93 o 
  -1  -6  16      392.93      427.37      9.72 o 
   0  -6  16        9.18        5.82      2.72 o 
   1  -6  16      934.25      944.72     15.44 o 
   2  -6  16      781.26      787.04     13.65 o 
   3  -6  16        8.81        5.09      2.22 o 
   4  -6  16       33.73       42.54      3.79 o 
   5  -6  16       42.11       32.43      4.06 o 
   6  -6  16       20.61       22.64      4.57 o 
  -7  -5  16        2.22        2.07      3.58 o 
  -6  -5  16       15.05       24.74      4.35 o 
  -5  -5  16       49.79       52.07      3.87 o 
  -4  -5  16       15.83       15.25      2.82 o 
  -3  -5  16       56.30       56.78      5.30 o 
  -2  -5  16      216.35      220.83      6.89 o 
  -1  -5  16      187.87      202.76      6.50 o 
   0  -5  16      728.97      712.12     12.62 o 
   1  -5  16      169.44      159.11      5.45 o 
   2  -5  16        3.85        8.06      2.58 o 
   3  -5  16       41.93       40.80      3.52 o 
   4  -5  16        0.00       -1.18      2.52 o 
   5  -5  16        1.90       -0.02      2.77 o 
   6  -5  16        3.13        6.97      3.81 o 
  -7  -4  16        2.28        5.50      4.36 o 
  -6  -4  16       15.10       15.19      3.33 o 
  -5  -4  16        9.78        5.43      2.45 o 
  -4  -4  16       69.22       49.60      4.00 o 
  -3  -4  16       99.68       98.72      8.33 o 
  -2  -4  16       90.13       92.88      4.68 o 
  -1  -4  16       17.34       16.78      2.80 o 
   0  -4  16        1.16        1.28      2.41 o 
   1  -4  16       93.27       83.49      4.65 o 
   2  -4  16        8.87        3.23      2.50 o 
   3  -4  16        0.12        0.94      2.45 o 
   4  -4  16      388.86      434.32     11.75 o 
   5  -4  16       39.81       57.24      5.11 o 
  -7  -3  16       10.57       12.63      3.51 o 
  -6  -3  16        0.13       -0.61      2.44 o 
  -5  -3  16        0.81       -1.25      2.85 o 
  -4  -3  16      160.37      127.21      5.77 o 
  -3  -3  16        0.05        1.93      2.27 o 
  -2  -3  16       52.50       39.21      3.63 o 
  -1  -3  16      227.40      216.44      8.50 o 
   0  -3  16      183.77      171.52      6.26 o 
   1  -3  16       51.08       51.28      4.04 o 
   2  -3  16      173.02      166.97      6.55 o 
   3  -3  16       49.49       56.07      4.58 o 
   4  -3  16       80.24       89.71      5.69 o 
   5  -3  16        5.41        4.95      3.26 o 
  -7  -2  16        7.89       13.12      3.26 o 
  -6  -2  16       78.11       87.76      5.05 o 
  -5  -2  16       14.95        9.17      2.68 o 
  -4  -2  16      230.31      214.18      7.53 o 
  -3  -2  16      175.03      147.25      6.19 o 
  -2  -2  16      106.51       80.80      4.63 o 
  -1  -2  16        4.26        4.12      2.06 o 
   0  -2  16        2.67       -0.68      1.91 o 
   1  -2  16        0.17        1.01      2.31 o 
   2  -2  16        1.75       -1.49      2.21 o 
   3  -2  16       83.34       74.18      5.13 o 
   4  -2  16        6.77        8.52      3.27 o 
   5  -2  16      110.03      125.10      9.85 o 
  -7  -1  16        3.28        5.25      2.93 o 
  -6  -1  16      119.18      124.16      6.12 o 
  -5  -1  16        8.10        5.68      2.77 o 
  -4  -1  16       21.68       26.88      3.67 o 
  -3  -1  16        3.28        1.63      2.19 o 
  -2  -1  16       14.85       16.50      2.68 o 
  -1  -1  16       40.99       37.48      3.30 o 
   0  -1  16        0.56        2.57      2.12 o 
   1  -1  16       23.31       16.32      2.50 o 
   2  -1  16       25.51       29.74      4.35 o 
   3  -1  16        2.50        0.16      2.66 o 
   4  -1  16       63.82       58.52      5.06 o 
   5  -1  16       32.19       32.84      5.35 o 
  -7   0  16        4.61        4.22      3.00 o 
  -6   0  16      244.04      254.14     11.30 o 
  -5   0  16       84.42       83.87      5.48 o 
  -4   0  16        8.97       12.48      3.16 o 
  -3   0  16      105.95      100.53      4.94 o 
  -2   0  16       55.92       43.11      4.62 o 
  -1   0  16       14.88       14.38      2.64 o 
   0   0  16      138.76      125.36      5.25 o 
   1   0  16       10.73       11.53      2.47 o 
   2   0  16       59.28       54.84      4.64 o 
   3   0  16       70.69       68.97      5.16 o 
   4   0  16        4.68        0.96      3.46 o 
   5   0  16        1.21        8.94      3.94 o 
  -7   1  16        0.20        3.69      3.16 o 
  -6   1  16       53.72       56.53      4.63 o 
  -5   1  16        1.98        3.86      3.05 o 
  -4   1  16       33.92       31.34      3.66 o 
  -3   1  16       73.05       69.64      4.45 o 
  -2   1  16        9.46        9.30      2.61 o 
  -1   1  16        6.40        9.43      2.59 o 
   0   1  16        7.72        5.39      2.80 o 
   1   1  16      114.09      103.76      4.76 o 
   2   1  16        0.28        3.69      2.80 o 
   3   1  16       19.67       15.99      3.96 o 
   4   1  16        5.93        9.20      4.66 o 
  -7   2  16       70.61       86.31      6.33 o 
  -6   2  16       53.07       65.42      5.48 o 
  -5   2  16       44.82       49.50      4.30 o 
  -4   2  16        1.22        2.65      2.54 o 
  -3   2  16       14.04       11.68      2.84 o 
  -2   2  16       71.66       70.92      5.59 o 
  -1   2  16       93.86       76.95      4.70 o 
   0   2  16      135.56      123.96      5.19 o 
   1   2  16        2.59        5.83      2.59 o 
   2   2  16       25.53       37.32      5.45 o 
   3   2  16        7.07        0.86      2.86 o 
   4   2  16        5.15       -1.89      4.22 o 
  -7   3  16        1.83        0.77      6.56 o 
  -6   3  16        0.71        2.09      3.10 o 
  -5   3  16       83.15       96.54      6.39 o 
  -4   3  16      187.29      187.84      9.51 o 
  -3   3  16        9.56        4.46      3.09 o 
  -2   3  16        0.29        1.46      2.35 o 
  -1   3  16        0.31        3.23      2.45 o 
   0   3  16        1.28        0.12      2.43 o 
   1   3  16        0.63        3.88      2.99 o 
   2   3  16       16.95       16.83      4.39 o 
   3   3  16       23.33       21.98      4.69 o 
  -6   4  16       22.23       25.98      4.47 o 
  -5   4  16        0.71       -0.73      3.25 o 
  -4   4  16      140.06      126.04      7.01 o 
  -3   4  16       16.25       23.14      4.02 o 
  -2   4  16       50.08       41.66      4.69 o 
  -1   4  16        4.71        2.74      2.91 o 
   0   4  16        1.27        1.96      2.58 o 
   1   4  16       23.57       29.21      5.28 o 
   2   4  16        0.01        2.05      3.76 o 
   3   4  16        2.15        0.37      3.83 o 
  -6   5  16        8.12       10.27      5.75 o 
  -5   5  16      102.46      124.90      6.41 o 
  -4   5  16       25.17       34.14      4.85 o 
  -3   5  16        6.70        9.46      3.66 o 
  -2   5  16        3.36        0.78      2.97 o 
  -1   5  16        0.67        1.31      2.92 o 
   0   5  16        0.92        5.74      3.20 o 
   1   5  16       75.59       84.44      6.25 o 
   2   5  16        8.72        5.02      3.83 o 
  -5   6  16        0.01        1.83      3.37 o 
  -4   6  16       19.47       13.22      3.94 o 
  -3   6  16       71.04       77.34      6.20 o 
  -2   6  16        0.49       -1.31      3.12 o 
  -1   6  16       19.12       23.61      4.46 o 
   0   6  16       13.60       17.05      3.62 o 
   1   6  16        3.77        5.78      3.52 o 
  -3   7  16      129.80      126.54      7.56 o 
  -2   7  16       86.83       90.78      6.76 o 
  -1   7  16       36.92       39.10      5.23 o 
  -2 -13  17       85.75       80.47      4.45 o 
  -1 -13  17        0.14       -2.12      2.12 o 
   0 -13  17        7.92       11.36      2.57 o 
   1 -13  17       21.02       19.08      3.90 o 
   2 -13  17       10.06       10.41      2.39 o 
  -3 -12  17       65.16       74.75      5.92 o 
  -2 -12  17      107.58      125.58      6.40 o 
  -1 -12  17        7.38        4.86      2.57 o 
   0 -12  17       79.16       93.66      4.44 o 
   1 -12  17       27.81       46.59      4.35 o 
   2 -12  17        0.12       -1.18      1.94 o 
   3 -12  17        1.49       -0.82      2.25 o 
  -4 -11  17       26.59       27.54      4.04 o 
  -3 -11  17       15.67       11.92      3.08 o 
  -2 -11  17        9.87       10.66      3.23 o 
  -1 -11  17       27.13       28.54      3.58 o 
   0 -11  17        8.01       15.89      2.64 o 
   1 -11  17       58.82       73.93      4.00 o 
   2 -11  17       23.11       33.08      3.22 o 
   3 -11  17       21.19       20.37      3.04 o 
   4 -11  17        0.01        4.51      3.13 o 
  -5 -10  17       10.73        8.65      3.43 o 
  -4 -10  17        0.02        2.27      2.85 o 
  -3 -10  17       59.24       52.10      8.97 o 
  -2 -10  17        6.92        4.66      2.96 o 
  -1 -10  17        1.59        3.05      2.82 o 
   0 -10  17       21.84       19.72      2.50 o 
   1 -10  17        2.21        6.45      2.10 o 
   2 -10  17       38.98       47.36      3.69 o 
   3 -10  17        0.90        4.51      2.94 o 
   4 -10  17        2.88        1.16      2.13 o 
  -5  -9  17       13.48       10.11      3.61 o 
  -4  -9  17        0.35        0.88      2.81 o 
  -3  -9  17        3.50        0.64      4.82 o 
  -2  -9  17       71.61       78.39      4.89 o 
  -1  -9  17      199.84      225.42      7.68 o 
   0  -9  17        0.77        4.20      2.15 o 
   1  -9  17       48.03       42.74      3.29 o 
   2  -9  17       59.90       58.49      4.05 o 
   3  -9  17      155.89      145.85      5.65 o 
   4  -9  17        5.21        7.66      4.30 o 
   5  -9  17       31.29       34.31      8.48 o 
  -6  -8  17        7.90       -0.11      3.31 o 
  -5  -8  17        1.33        5.16      3.13 o 
  -4  -8  17        0.24       -1.14      3.72 o 
  -3  -8  17        8.00        4.29      2.88 o 
  -2  -8  17       40.48       43.03      4.09 o 
  -1  -8  17        2.69        1.21      1.98 o 
   0  -8  17        9.30       10.87      2.01 o 
   1  -8  17      167.91      189.25      5.26 o 
   2  -8  17       26.20       28.84      2.52 o 
   3  -8  17       20.54       17.05      2.57 o 
   4  -8  17        0.04        1.76      2.46 o 
   5  -8  17       15.86       19.08      4.25 o 
  -6  -7  17       60.54       68.22      6.17 o 
  -5  -7  17       27.61       17.69      4.00 o 
  -4  -7  17       29.92       20.21      3.77 o 
  -3  -7  17        0.04       -2.06      2.06 o 
  -2  -7  17        0.62        2.75      2.31 o 
  -1  -7  17      285.51      288.35      7.62 o 
   0  -7  17      206.66      212.35      5.82 o 
   1  -7  17      172.89      148.97      5.00 o 
   2  -7  17        1.58        4.40      2.37 o 
   3  -7  17        1.84        0.78      2.06 o 
   4  -7  17        5.75        7.26      2.92 o 
   5  -7  17        7.78       11.69      3.38 o 
  -6  -6  17       59.98       75.68      6.23 o 
  -5  -6  17       81.94       64.00      9.03 o 
  -4  -6  17       25.99       26.40      3.38 o 
  -3  -6  17       53.66       62.65      4.14 o 
  -2  -6  17       43.23       38.72      3.51 o 
  -1  -6  17      862.18      888.11     16.61 o 
   0  -6  17       26.76       25.69      2.88 o 
   1  -6  17        6.59       13.16      2.73 o 
   2  -6  17      225.59      248.60      7.59 o 
   3  -6  17        1.19        0.92      2.17 o 
   4  -6  17        1.72        2.74      2.38 o 
   5  -6  17        2.80        4.66      3.09 o 
  -7  -5  17        0.73       -1.60      4.14 o 
  -6  -5  17        0.58       -3.03      3.03 o 
  -5  -5  17      195.96      186.80      6.62 o 
  -4  -5  17       10.87        6.44      2.71 o 
  -3  -5  17        0.99        2.66      2.47 o 
  -2  -5  17      112.05      119.37      5.43 o 
  -1  -5  17       29.16       14.21      3.05 o 
   0  -5  17     1201.74     1244.37     21.89 o 
   1  -5  17       39.39       36.32      3.68 o 
   2  -5  17      349.83      337.29      9.28 o 
   3  -5  17        7.67        3.32      2.40 o 
   4  -5  17       15.86       13.54      3.37 o 
   5  -5  17       25.47       22.66      4.02 o 
  -7  -4  17        0.15        0.48      3.56 o 
  -6  -4  17      115.95      108.87      5.55 o 
  -5  -4  17       96.44       80.23      4.74 o 
  -4  -4  17        0.99        4.81      2.70 o 
  -3  -4  17       28.39       29.59      4.89 o 
  -2  -4  17       13.88        6.80      2.67 o 
  -1  -4  17        5.01        8.49      2.64 o 
   0  -4  17      125.34      125.42      5.66 o 
   1  -4  17       11.97       22.32      3.38 o 
   2  -4  17      409.06      424.29     10.84 o 
   3  -4  17       19.42       12.92      2.95 o 
   4  -4  17       13.40       13.70      3.37 o 
   5  -4  17       37.03       37.26      4.70 o 
  -7  -3  17       34.48       38.56      4.61 o 
  -6  -3  17       41.22       39.42      3.96 o 
  -5  -3  17        4.98       -1.18      3.17 o 
  -4  -3  17        7.53        3.72      2.71 o 
  -3  -3  17       11.00       13.17      3.05 o 
  -2  -3  17       51.85       46.91      3.97 o 
  -1  -3  17        9.65        1.63      2.39 o 
   0  -3  17       37.15       43.82      4.87 o 
   1  -3  17        1.13       -0.26      2.40 o 
   2  -3  17      193.02      204.25      7.43 o 
   3  -3  17       31.93       37.10      4.31 o 
   4  -3  17       21.89       24.11      4.12 o 
   5  -3  17        5.14       10.60      3.75 o 
  -7  -2  17        5.60        1.91      2.87 o 
  -6  -2  17       24.84       33.89      4.40 o 
  -5  -2  17       21.87       28.02      3.98 o 
  -4  -2  17       55.48       44.58      4.28 o 
  -3  -2  17       31.93       33.12      3.87 o 
  -2  -2  17        4.27        8.28      2.79 o 
  -1  -2  17       12.32        8.14      2.76 o 
   0  -2  17       24.75       25.75      3.48 o 
   1  -2  17       29.52       33.78      3.89 o 
   2  -2  17        0.14       -1.47      2.51 o 
   3  -2  17       30.67       32.46      4.12 o 
   4  -2  17       30.40       26.93      4.19 o 
   5  -2  17       19.04       19.27      8.89 o 
  -7  -1  17       18.09       17.35      3.53 o 
  -6  -1  17       90.28      102.13      5.60 o 
  -5  -1  17       15.95       18.89      3.52 o 
  -4  -1  17        0.37       -1.60      2.52 o 
  -3  -1  17       17.16        9.16      2.91 o 
  -2  -1  17       11.26        9.69      3.01 o 
  -1  -1  17        0.56       -0.47      2.51 o 
   0  -1  17       39.38       47.52      5.56 o 
   1  -1  17       38.39       38.64      4.03 o 
   2  -1  17        5.57        2.81      2.84 o 
   3  -1  17       45.39       47.50      4.74 o 
   4  -1  17       21.34       19.90      4.10 o 
  -7   0  17       33.47       44.12      5.14 o 
  -6   0  17        0.00        4.53      2.98 o 
  -5   0  17        4.43       -0.80      2.80 o 
  -4   0  17        0.00        0.13      2.55 o 
  -3   0  17       10.09        9.59      3.08 o 
  -2   0  17       44.20       41.34      4.20 o 
  -1   0  17        4.68        7.15      2.94 o 
   0   0  17       35.02       37.20      4.10 o 
   1   0  17        2.31        1.80      2.77 o 
   2   0  17        1.81        0.03      2.90 o 
   3   0  17       16.33       16.36      3.67 o 
   4   0  17       32.55       33.80      5.22 o 
  -6   1  17        1.29        8.43      3.37 o 
  -5   1  17        8.89        4.09      3.13 o 
  -4   1  17        0.02       -2.55      2.55 o 
  -3   1  17        0.45       -0.21      2.77 o 
  -2   1  17       23.42       13.44      3.02 o 
  -1   1  17      163.61      147.10      6.12 o 
   0   1  17      111.12      100.59      5.24 o 
   1   1  17        6.66        8.88      3.74 o 
   2   1  17        3.41       -1.97      3.87 o 
   3   1  17        2.03       10.69      3.84 o 
   4   1  17        6.22        0.38      6.59 o 
  -6   2  17       34.53       33.93      4.67 o 
  -5   2  17       20.03       20.57      4.80 o 
  -4   2  17        0.23       -0.56      2.74 o 
  -3   2  17       18.96       27.46      3.60 o 
  -2   2  17       49.50       46.06      4.13 o 
  -1   2  17       22.52       20.42      3.39 o 
   0   2  17        1.18        1.48      2.60 o 
   1   2  17       54.98       51.22      4.87 o 
   2   2  17        2.35       -3.18      3.82 o 
   3   2  17        5.17       12.13      5.18 o 
  -6   3  17        0.29        4.88      3.51 o 
  -5   3  17      262.90      288.04     11.94 o 
  -4   3  17       27.15       26.44      4.87 o 
  -3   3  17       14.89       19.63      3.81 o 
  -2   3  17        3.77        1.46      2.92 o 
  -1   3  17        0.35       -2.58      3.08 o 
   0   3  17        3.29        5.97      4.61 o 
   1   3  17       29.89       41.57      4.34 o 
   2   3  17        2.06        2.10      4.39 o 
  -5   4  17      160.35      154.90      9.19 o 
  -4   4  17        0.00       -3.14      3.14 o 
  -3   4  17      106.99      114.19      6.93 o 
  -2   4  17       34.76       37.71      4.70 o 
  -1   4  17        0.02        3.94      3.12 o 
   0   4  17       27.80       23.44      4.28 o 
   1   4  17        0.83       -0.17      3.20 o 
   2   4  17        4.27        1.21      3.79 o 
  -4   5  17        8.29        7.72      3.72 o 
  -3   5  17       74.64       75.47      6.18 o 
  -2   5  17        4.17        0.53      4.15 o 
  -1   5  17        4.28        2.89      3.29 o 
   0   5  17        5.73        3.93      3.27 o 
   1   5  17        0.14        5.83      5.29 o 
  -3   6  17       45.27       51.65      7.88 o 
  -2   6  17        2.88        3.79      3.36 o 
  -1   6  17        4.43        5.26      7.02 o 
   0 -13  18        4.92        7.80      2.35 o 
  -2 -12  18       46.26       42.39      4.41 o 
  -1 -12  18       15.23       22.53      3.59 o 
   0 -12  18       36.49       36.13      3.35 o 
   1 -12  18       10.41        5.72      4.48 o 
   2 -12  18        4.71        4.78      2.37 o 
  -3 -11  18       13.15       24.04      3.71 o 
  -2 -11  18       32.03       33.99      4.32 o 
  -1 -11  18        2.45        1.78      2.98 o 
   0 -11  18        3.82        5.92      2.53 o 
   1 -11  18        1.19        1.47      3.30 o 
   2 -11  18       32.92       41.86      3.56 o 
   3 -11  18        1.89        1.96      2.69 o 
  -4 -10  18        8.32        8.44      3.21 o 
  -3 -10  18        1.04       -1.81      3.92 o 
  -2 -10  18       30.48       31.66      8.51 o 
  -1 -10  18       78.08       97.35      5.79 o 
   0 -10  18        2.44        4.30      2.29 o 
   1 -10  18       29.48       21.45      3.35 o 
   2 -10  18       16.27       20.44      4.37 o 
   3 -10  18        0.29       -1.67      2.82 o 
  -5  -9  18        0.11        0.46      3.15 o 
  -4  -9  18        0.00        7.56      3.17 o 
  -3  -9  18        3.14       -3.13      3.13 o 
  -2  -9  18      150.98      167.81      7.16 o 
  -1  -9  18        4.69        7.53      3.68 o 
   0  -9  18        7.15        5.85      2.34 o 
   1  -9  18        0.46        2.98      2.33 o 
   2  -9  18       62.75       74.22      3.96 o 
   3  -9  18       38.72       38.10      3.56 o 
   4  -9  18       20.95       23.57      3.41 o 
  -5  -8  18       22.84       28.16      4.44 o 
  -4  -8  18       41.27       36.90      4.46 o 
  -3  -8  18        0.38        0.05      2.92 o 
  -2  -8  18       99.22      106.64      5.88 o 
  -1  -8  18       88.95       86.55      4.44 o 
   0  -8  18      179.49      168.94      5.11 o 
   1  -8  18        0.54        3.53      2.16 o 
   2  -8  18        0.28       -1.53      1.97 o 
   3  -8  18       31.45       36.05      3.70 o 
   4  -8  18       14.08       14.79      3.39 o 
  -5  -7  18        9.02        9.70      3.81 o 
  -4  -7  18       35.79       43.05      4.80 o 
  -3  -7  18        8.01        3.55      2.42 o 
  -2  -7  18       11.49       11.19      2.75 o 
  -1  -7  18      134.82      135.75      5.41 o 
   0  -7  18       46.40       50.99      5.22 o 
   1  -7  18        0.09        3.17      3.19 o 
   2  -7  18       68.07       66.94      4.16 o 
   3  -7  18       33.67       43.64      3.97 o 
   4  -7  18       23.59       21.32      3.17 o 
  -6  -6  18       19.71       19.19      4.41 o 
  -5  -6  18       30.54       30.58      5.55 o 
  -4  -6  18      176.86      153.62      6.45 o 
  -3  -6  18       50.57       45.83      4.35 o 
  -2  -6  18      353.80      380.13      9.73 o 
  -1  -6  18      135.38      139.01      5.76 o 
   0  -6  18        0.94       -0.66      3.51 o 
   1  -6  18        1.35        3.33      2.50 o 
   2  -6  18       27.07       33.48      3.57 o 
   3  -6  18        0.60        1.83      2.38 o 
   4  -6  18        9.36        8.70      2.70 o 
  -6  -5  18       75.11       62.30      6.10 o 
  -5  -5  18        0.01       -1.31      2.47 o 
  -4  -5  18      266.37      248.61      8.19 o 
  -3  -5  18      171.09      161.01      6.48 o 
  -2  -5  18       75.23       74.20      4.74 o 
  -1  -5  18       18.47       25.68      3.61 o 
   0  -5  18       94.10       90.26      4.90 o 
   1  -5  18       57.21       62.54      4.42 o 
   2  -5  18        1.11        1.85      2.64 o 
   3  -5  18       64.33       64.23      4.36 o 
   4  -5  18       14.86        4.83      3.04 o 
  -6  -4  18        1.51       -1.72      2.59 o 
  -5  -4  18       22.60       13.96      3.11 o 
  -4  -4  18      443.93      405.60     10.93 o 
  -3  -4  18       14.27        9.11      3.06 o 
  -2  -4  18      178.84      184.34      9.94 o 
  -1  -4  18       88.27       94.99      5.16 o 
   0  -4  18      203.28      217.96      8.66 o 
   1  -4  18       23.84       22.77      3.52 o 
   2  -4  18       25.66       40.72      5.47 o 
   3  -4  18      142.94      154.70      6.20 o 
   4  -4  18        4.73       -1.43      2.86 o 
  -6  -3  18        5.88        6.41      2.98 o 
  -5  -3  18       82.30       83.37      5.53 o 
  -4  -3  18      128.68      122.86      6.18 o 
  -3  -3  18      290.35      296.56      9.19 o 
  -2  -3  18        1.97        2.74      2.69 o 
  -1  -3  18       56.10       56.57      4.43 o 
   0  -3  18        7.31       11.14      3.08 o 
   1  -3  18       91.34       88.90      5.34 o 
   2  -3  18       31.64       40.70      4.29 o 
   3  -3  18      165.29      171.14      6.69 o 
   4  -3  18        1.45        0.65      3.68 o 
  -6  -2  18        4.64        0.97      2.81 o 
  -5  -2  18       37.55       39.20      4.40 o 
  -4  -2  18        3.15        1.88      2.83 o 
  -3  -2  18      125.25      103.01      5.95 o 
  -2  -2  18        4.73       -0.92      2.51 o 
  -1  -2  18       22.18       24.22      3.70 o 
   0  -2  18      158.98      160.71      6.89 o 
   1  -2  18      148.74      155.20      6.99 o 
   2  -2  18       33.45       40.64      4.40 o 
   3  -2  18       40.36       41.18      4.72 o 
   4  -2  18        1.18        3.81      3.37 o 
  -6  -1  18        4.26        3.91      2.82 o 
  -5  -1  18        0.02       -2.13      2.70 o 
  -4  -1  18        6.04        5.77      3.01 o 
  -3  -1  18       41.93       42.66      6.16 o 
  -2  -1  18      109.07      109.76      6.01 o 
  -1  -1  18      110.21      116.40      6.11 o 
   0  -1  18       14.56       13.12      3.62 o 
   1  -1  18       26.48       29.93      4.05 o 
   2  -1  18       11.28       10.12      3.40 o 
   3  -1  18        0.01       -2.91      2.91 o 
  -6   0  18        3.97        3.12      3.21 o 
  -5   0  18       26.65       31.49      4.45 o 
  -4   0  18        4.02       -0.62      3.13 o 
  -3   0  18       30.45       21.97      3.79 o 
  -2   0  18        9.56        4.92      3.08 o 
  -1   0  18      116.01      109.58      6.11 o 
   0   0  18       18.51       25.32      3.81 o 
   1   0  18       26.42       22.22      6.18 o 
   2   0  18        1.28       -1.29      2.83 o 
   3   0  18        2.55       -3.48      3.48 o 
  -6   1  18       19.36       20.61      4.54 o 
  -5   1  18       40.14       42.39      6.15 o 
  -4   1  18       21.31       18.19      3.83 o 
  -3   1  18        8.14        3.23      2.88 o 
  -2   1  18        8.00        3.67      3.63 o 
  -1   1  18       45.68       40.41      4.55 o 
   0   1  18       38.76       31.07      4.68 o 
   1   1  18       11.18        3.43      4.29 o 
   2   1  18        0.64       -5.61      5.76 o 
   3   1  18        0.26        5.75      4.87 o 
  -5   2  18        3.67        3.31      3.88 o 
  -4   2  18        0.17        1.46      3.78 o 
  -3   2  18        1.81        3.10      3.64 o 
  -2   2  18       43.98       51.68      5.93 o 
  -1   2  18        8.66       13.00      4.04 o 
   0   2  18        4.73        4.35      3.83 o 
   1   2  18        0.45       -2.29      3.42 o 
   2   2  18        0.00       -0.92      4.43 o 
  -5   3  18       22.34       27.12      5.28 o 
  -4   3  18       83.31       77.62      7.00 o 
  -3   3  18        1.11        0.89      5.61 o 
  -2   3  18        6.33        1.87      4.56 o 
  -1   3  18       30.93       39.13      7.77 o 
   0   3  18        2.34        1.62      3.56 o 
   1   3  18        3.92        0.49      3.74 o 
  -4   4  18       18.87       23.35      8.05 o 
  -3   4  18        8.74        9.82      5.20 o 
  -2   4  18        3.90        1.20      3.40 o 
  -1   4  18        4.55        4.09      4.03 o 
   0   4  18        0.51        0.73      3.91 o 
   0 -12  19        0.04        1.36      3.96 o 
  -2 -11  19       24.29       28.97      4.34 o 
  -1 -11  19       18.36       19.82      4.91 o 
   0 -11  19        8.75        6.11      2.78 o 
   1 -11  19        1.60        2.40      2.62 o 
   2 -11  19        2.35        0.50      3.32 o 
  -3 -10  19       17.54       17.04      4.46 o 
  -2 -10  19        0.00       -3.11      3.11 o 
  -1 -10  19       63.55       58.13      4.58 o 
   0 -10  19        1.45        0.62      2.25 o 
   1 -10  19        0.89        1.48      3.08 o 
   2 -10  19       27.34       29.31      4.30 o 
  -4  -9  19       17.29       17.19      4.98 o 
  -3  -9  19       33.80       33.07      5.15 o 
  -2  -9  19        7.81        2.05      2.99 o 
  -1  -9  19      221.32      263.06      9.34 o 
   0  -9  19        2.79       -0.45      2.56 o 
   1  -9  19       21.88       22.25      2.64 o 
   2  -9  19       17.85       18.94      2.77 o 
   3  -9  19        5.26        6.71      2.66 o 
  -4  -8  19       40.78       44.21      5.85 o 
  -3  -8  19        5.61        8.76      3.43 o 
  -2  -8  19       55.98       48.70      4.12 o 
  -1  -8  19      147.31      158.87      7.87 o 
   0  -8  19        5.73       10.80      2.50 o 
   1  -8  19       59.91       56.86      3.82 o 
   2  -8  19       24.61       31.08      3.18 o 
   3  -8  19        2.05        1.73      4.24 o 
  -5  -7  19        7.83        5.67      3.87 o 
  -4  -7  19        0.02       -3.06      3.06 o 
  -3  -7  19       35.57       37.15      3.67 o 
  -2  -7  19       24.05       26.14      3.32 o 
  -1  -7  19        0.34       -0.10      2.26 o 
   0  -7  19        4.44       10.45      2.68 o 
   1  -7  19      133.14      124.21      5.49 o 
   2  -7  19        4.23        5.71      2.61 o 
   3  -7  19       12.99       18.40      4.03 o 
  -5  -6  19        0.01        1.08      2.52 o 
  -4  -6  19       40.20       45.97      4.29 o 
  -3  -6  19       91.88       82.99      4.94 o 
  -2  -6  19      246.13      256.25      8.10 o 
  -1  -6  19       71.18       78.46      4.69 o 
   0  -6  19       10.51        3.10      2.62 o 
   1  -6  19      116.17      112.93      6.53 o 
   2  -6  19       39.16       39.90      5.05 o 
   3  -6  19        4.15        1.77      2.58 o 
  -5  -5  19       16.15       11.36      4.50 o 
  -4  -5  19        8.32        7.96      3.14 o 
  -3  -5  19       31.93       33.20      3.99 o 
  -2  -5  19       57.36       49.73      4.33 o 
  -1  -5  19        8.85        5.68      2.80 o 
   0  -5  19       19.79        9.76      2.97 o 
   1  -5  19       14.46       10.51      2.99 o 
   2  -5  19        1.87        5.16      2.86 o 
   3  -5  19        4.92        4.77      2.77 o 
  -5  -4  19        0.26       -2.46      2.46 o 
  -4  -4  19       22.22       22.09      3.66 o 
  -3  -4  19      165.97      147.75      8.05 o 
  -2  -4  19      372.23      395.84     10.77 o 
  -1  -4  19       26.86       22.53      3.54 o 
   0  -4  19       33.10       34.85      4.85 o 
   1  -4  19       35.17       33.65      4.04 o 
   2  -4  19      103.20       98.67      5.82 o 
   3  -4  19       12.91       11.60      3.19 o 
  -5  -3  19       44.85       40.01      4.59 o 
  -4  -3  19        7.28        1.34      3.23 o 
  -3  -3  19      282.47      259.39      8.88 o 
  -2  -3  19       28.51       21.55      3.81 o 
  -1  -3  19        0.13       -1.74      2.61 o 
   0  -3  19       15.12       16.47      3.44 o 
   1  -3  19        0.09        2.83      2.86 o 
   2  -3  19       61.26       65.49      5.08 o 
   3  -3  19        4.90        4.20      2.98 o 
  -5  -2  19        0.11       -2.67      2.67 o 
  -4  -2  19        3.69        3.60      2.99 o 
  -3  -2  19       69.73       76.26      5.42 o 
  -2  -2  19       13.78        4.98      3.06 o 
  -1  -2  19        0.28       -1.46      2.68 o 
   0  -2  19       92.46       91.62      5.68 o 
   1  -2  19        0.86       -1.49      2.69 o 
   2  -2  19        5.73        9.56      3.48 o 
   3  -2  19       50.84       51.72      4.66 o 
  -5  -1  19        5.59        8.77      3.41 o 
  -4  -1  19        0.00        1.84      2.90 o 
  -3  -1  19        2.41       -2.41      2.72 o 
  -2  -1  19       58.65       53.10      4.91 o 
  -1  -1  19        0.25       -2.50      2.50 o 
   0  -1  19       27.95       26.75      4.10 o 
   1  -1  19        7.97        8.26      3.22 o 
   2  -1  19        4.58        7.25      3.42 o 
  -5   0  19       24.76       21.80      4.31 o 
  -4   0  19       13.79       10.36      3.52 o 
  -3   0  19        3.50       -2.08      2.76 o 
  -2   0  19      310.54      303.46     10.13 o 
  -1   0  19       18.22       16.35      3.65 o 
   0   0  19       20.82       24.36      6.79 o 
   1   0  19       38.06       43.73      4.95 o 
   2   0  19       11.13       10.61      4.46 o 
  -5   1  19        0.10        4.39     11.64 o 
  -4   1  19        3.53        4.35      5.27 o 
  -3   1  19        2.39        3.06      3.78 o 
  -2   1  19        0.08        2.77      3.14 o 
  -1   1  19       41.28       38.04      5.42 o 
   0   1  19       40.86       43.86      5.62 o 
   1   1  19       11.27       10.65      4.17 o 
  -4   2  19       17.01       17.72      4.79 o 
  -3   2  19        0.18       -1.62      3.40 o 
  -2   2  19        4.03        1.42      3.90 o 
  -1   2  19       14.18       14.69      4.38 o 
   0   2  19        0.90       -0.93      3.36 o 
   1   2  19       24.71       38.27      9.90 o 
  -3   3  19        2.06        8.46      5.34 o 
  -2   3  19        1.91        0.24      3.82 o 
  -1   3  19        3.70        2.39      4.44 o 
  -2 -10  20       77.96       83.63      6.66 o 
  -1 -10  20        4.66        5.44      3.02 o 
   0 -10  20       56.41       62.18      5.93 o 
   1 -10  20        0.78        3.96      5.72 o 
  -3  -9  20        1.73        1.81      3.66 o 
  -2  -9  20       75.76      100.30      6.19 o 
  -1  -9  20       21.78       31.81      4.16 o 
   0  -9  20       14.20        8.83      4.30 o 
   1  -9  20       17.47       20.17      2.75 o 
   2  -9  20        0.32       -0.53      4.91 o 
  -3  -8  20       92.03      116.49     10.73 o 
  -2  -8  20       85.87       77.31      4.34 o 
  -1  -8  20       11.16        7.64      2.56 o 
   0  -8  20       80.29       98.91      5.44 o 
   1  -8  20        0.00       -1.01      2.26 o 
   2  -8  20       10.26       10.65      2.93 o 
  -4  -7  20       94.96       96.68      5.42 o 
  -3  -7  20        8.54        7.95      3.00 o 
  -2  -7  20      109.80      139.55      5.97 o 
  -1  -7  20       30.25       40.25      3.78 o 
   0  -7  20       47.78       53.67      4.12 o 
   1  -7  20       97.75      110.60      5.40 o 
   2  -7  20        0.11        0.63      2.59 o 
  -4  -6  20        0.01       -2.40      2.74 o 
  -3  -6  20       56.79       60.94      4.64 o 
  -2  -6  20       47.21       47.93      4.29 o 
  -1  -6  20       74.90       81.27      4.95 o 
   0  -6  20       75.40       93.95      5.28 o 
   1  -6  20        2.33        3.31      2.89 o 
   2  -6  20      101.60      115.20      6.19 o 
  -4  -5  20       36.86       43.32      4.48 o 
  -3  -5  20       11.70       12.92      3.37 o 
  -2  -5  20        2.36        6.40      3.01 o 
  -1  -5  20       10.19        6.66      3.05 o 
   0  -5  20       68.25       69.19      4.89 o 
   1  -5  20      157.96      169.95      7.09 o 
   2  -5  20      187.88      212.05      8.52 o 
  -4  -4  20        2.49        3.28      3.06 o 
  -3  -4  20       79.52       64.95      5.12 o 
  -2  -4  20        8.40        9.79      3.25 o 
  -1  -4  20        8.56        7.85      3.00 o 
   0  -4  20       36.71       30.06      3.91 o 
   1  -4  20       59.39       63.75      5.06 o 
   2  -4  20       44.79       44.96      4.77 o 
  -4  -3  20       10.18        0.90      2.97 o 
  -3  -3  20       16.74       18.11      3.76 o 
  -2  -3  20       43.77       57.44      5.51 o 
  -1  -3  20       29.84       28.94      4.47 o 
   0  -3  20       10.79        8.13      3.29 o 
   1  -3  20       24.93       19.22      3.80 o 
   2  -3  20        0.07        5.76      3.35 o 
  -4  -2  20        2.07       -0.79      2.93 o 
  -3  -2  20       20.02       17.28      4.38 o 
  -2  -2  20       28.84       33.75      4.42 o 
  -1  -2  20        2.81        5.20      3.99 o 
   0  -2  20        2.01        3.97      3.12 o 
   1  -2  20        8.19        8.39      3.97 o 
   2  -2  20       10.49       14.32      4.43 o 
  -4  -1  20        0.03       -3.01      3.01 o 
  -3  -1  20       53.90       63.55      5.45 o 
  -2  -1  20        3.05       -2.76      2.76 o 
  -1  -1  20        2.03        0.58      3.07 o 
   0  -1  20        0.08       -0.89      3.18 o 
   1  -1  20        0.08       -2.75      3.16 o 
  -4   0  20       19.18       22.11      6.44 o 
  -3   0  20        0.12        2.07      3.20 o 
  -2   0  20        0.07        0.18      3.05 o 
  -1   0  20       18.11       22.72      4.22 o 
   0   0  20        0.87       -0.30      3.10 o 
  -3   1  20        4.40        6.07      5.02 o 
  -2   1  20        2.74        0.82      3.88 o 
  -1   1  20        9.72        3.47      4.46 o 
  -1  -8  21       31.25       37.38      3.63 o 
   0  -8  21       35.86       45.67      4.31 o 
  -2  -7  21       12.24       10.93      3.10 o 
  -1  -7  21       45.84       58.08      4.44 o 
   0  -7  21        0.48        1.37      2.60 o 
  -3  -6  21       20.11       28.24      4.39 o 
  -2  -6  21       21.88       25.35      3.76 o 
  -1  -6  21       16.34       19.11      3.54 o 
   0  -6  21        2.71        3.21      2.91 o 
   1  -6  21        5.52        8.86      3.62 o 
  -3  -5  21       17.16       22.64      3.91 o 
  -2  -5  21        0.24       -3.56      3.67 o 
  -1  -5  21       12.33       11.38      3.40 o 
   0  -5  21       15.01       15.82      3.52 o 
   1  -5  21       21.90       28.32      4.76 o 
  -3  -4  21       13.09       12.90      3.80 o 
  -2  -4  21       32.76       31.98      4.38 o 
  -1  -4  21        8.92       11.40      4.11 o 
   0  -4  21        2.08        1.55      3.35 o 
   1  -4  21        2.69       -1.37      4.19 o 
  -3  -3  21       35.20       42.64      4.93 o 
  -2  -3  21       37.66       41.31      4.84 o 
  -1  -3  21        0.03       -0.73      3.03 o 
   0  -3  21        3.62       -0.16      3.10 o 
  -3  -2  21      114.03      118.90     14.39 o 
  -2  -2  21       17.91       11.75      3.75 o 
  -1  -2  21       41.91       40.40      4.79 o 
   0  -2  21        2.87        5.13      3.83 o 
                                                 
